# Supplementary material for: Characterizing Hotspots and Frontier Landscapes of Diabetes-Specific Distress from 2000 to 2018: A Bibliometric Study
Source: Biomed Res Int. 2020 Jan 15;2020:8691451. doi: 10.1155/2020/8691451 (PMC6985931; doi:10.1155/2020/8691451)
Supplement: Supplementary Materials — S1-1: raw citing literature and cited references. S1-2: raw citing literature and cited references (1). S1-3: raw citing literatures and cited references. S2: the number of publications by year. S3: country/region distribution. S4: institutes distribution. S5: authors distribution. S6: journals distribution. [file 8691451.f1.zip]

Archive with 8 entries (8 files):
- 8691451.f1/S1-1 Raw citing literatures and cited references.doc
- 8691451.f1/S1-2 Raw citing literatures and cited references.doc
- 8691451.f1/S1-3 Raw citing literatures and cited references.doc
- 8691451.f1/S2 The number of publications by year.xlsx
- 8691451.f1/S3 Countriesregions -distribution.xlsx
- 8691451.f1/S4 Institutes distribution.xlsx
- 8691451.f1/S5 Authors distribution.xlsx
- 8691451.f1/S6 Journals distribution.xlsx
