# Supplementary material for: Characterizing Hotspots and Frontier Landscapes of Diabetes-Specific Distress from 2000 to 2018: A Bibliometric Study
Source: Biomed Res Int. 2020 Jan 15;2020:8691451. doi: 10.1155/2020/8691451 (PMC6985931; doi:10.1155/2020/8691451)
Supplement: Supplementary Materials — S1-1: raw citing literature and cited references. S1-2: raw citing literature and cited references (1). S1-3: raw citing literatures and cited references. S2: the number of publications by year. S3: country/region distribution. S4: institutes distribution. S5: authors distribution. S6: journals distribution. [file 8691451.f1.zip › 8691451.f1/S4 Institutes distribution.xlsx]

## Sheet: Sheet1
Institutes	Records	% of 1051
UNIVERSITY OF CALIFORNIA SYSTEM	87	8.278
VRIJE UNIVERSITEIT AMSTERDAM	71	6.755
UNIVERSITY OF CALIFORNIA SAN FRANCISCO	54	5.138
HARVARD UNIVERSITY	46	4.377
TILBURG UNIVERSITY	42	3.996
DEAKIN UNIVERSITY	37	3.52
VA BOSTON HEALTHCARE SYSTEM	37	3.52
PENNSYLVANIA COMMONWEALTH SYSTEM OF HIGHER EDUCATION PCSHE	30	2.854
VU UNIVERSITY MEDICAL CENTER	30	2.854
UNIVERSITY OF CALIFORNIA SAN DIEGO	29	2.759
UNIVERSITY OF LONDON	29	2.759
JOSLIN DIABETES CENTER INC	27	2.569
NATIONAL INSTITUTES OF HEALTH NIH USA	27	2.569
UNIVERSITY OF AMSTERDAM	27	2.569
AHP RES	24	2.284
BEHAV DIABET INST	24	2.284
STENO DIABETES CENTER	24	2.284
YALE UNIVERSITY	22	2.093
ACADEMIC MEDICAL CENTER AMSTERDAM	20	1.903
UNIVERSITY OF MICHIGAN	19	1.808
UNIVERSITY OF MICHIGAN SYSTEM	19	1.808
US DEPARTMENT OF VETERAN AFFAIRS	19	1.808
CENTERS FOR DISEASE CONTROL PREVENTION USA	18	1.713
UNIVERSITY OF PITTSBURGH	18	1.713
UNIVERSITY OF ILLINOIS SYSTEM	17	1.618
KINGS COLLEGE LONDON	16	1.522
NOVO NORDISK	16	1.522
TENRI HOSPITAL	16	1.522
UNIVERSITY OF PENNSYLVANIA	16	1.522
UTRECHT UNIVERSITY	16	1.522
VANDERBILT UNIVERSITY	16	1.522
UNIVERSITY OF COLORADO SYSTEM	15	1.427
UNIVERSITY OF ILLINOIS CHICAGO	15	1.427
UNIVERSITY OF ILLINOIS CHICAGO HOSPITAL	15	1.427
UNIVERSITY OF NORTH CAROLINA	15	1.427
AUSTRALIAN CTR BEHAV RES DIABET	14	1.332
KAISER PERMANENTE	14	1.332
MEDICAL UNIVERSITY OF SOUTH CAROLINA	14	1.332
STANFORD UNIVERSITY	14	1.332
UNIVERSITY OF TORONTO	14	1.332
OREGON RESEARCH INSTITUTE	13	1.237
UNIVERSITY OF COLORADO HEALTH SCIENCE CENTER	13	1.237
UNIVERSITY OF COPENHAGEN	13	1.237
UNIVERSITY OF MELBOURNE	13	1.237
UNIVERSITY OF SYDNEY	13	1.237
UTRECHT UNIVERSITY MEDICAL CENTER	13	1.237
COLUMBIA UNIVERSITY	12	1.142
KAROLINSKA INSTITUTET	12	1.142
NORTHWESTERN UNIVERSITY	12	1.142
PENN STATE UNIVERSITY	12	1.142
STATE UNIVERSITY OF NEW YORK SUNY SYSTEM	12	1.142
UNIVERSITY OF SOUTHERN CALIFORNIA	12	1.142
UNIVERSITY OF WASHINGTON	12	1.142
UNIVERSITY OF WASHINGTON SEATTLE	12	1.142
WESTERN NORWAY UNIVERSITY OF APPLIED SCIENCES	12	1.142
BAYLOR COLLEGE OF MEDICINE	11	1.047
FEINBERG SCHOOL OF MEDICINE	11	1.047
JOHNS HOPKINS UNIVERSITY	11	1.047
MCGILL UNIVERSITY	11	1.047
NEW YORK UNIVERSITY	11	1.047
RADBOUD UNIVERSITY NIJMEGEN	11	1.047
RALPH H JOHNSON VA MEDICAL CENTER	11	1.047
UNIVERSITY COLLEGE LONDON	11	1.047
UNIVERSITY OF ALBERTA	11	1.047
UNIVERSITY OF BERGEN	11	1.047
UNIVERSITY OF CALIFORNIA IRVINE	11	1.047
UNIVERSITY OF NORTH CAROLINA CHAPEL HILL	11	1.047
UNIVERSITY OF SOUTHAMPTON	11	1.047
UNIVERSITY OF SOUTHERN DENMARK	11	1.047
UNIVERSITY OF WESTERN AUSTRALIA	11	1.047
ALBERT EINSTEIN COLLEGE OF MEDICINE	10	0.951
DUKE UNIVERSITY	10	0.951
NARA MEDICAL UNIVERSITY	10	0.951
NATIONAL UNIVERSITY OF SINGAPORE	10	0.951
STATE UNIVERSITY SYSTEM OF FLORIDA	10	0.951
UNIVERSITY OF GRONINGEN	10	0.951
UNIVERSITY OF NEW SOUTH WALES SYDNEY	10	0.951
YESHIVA UNIVERSITY	10	0.951
DALHOUSIE UNIVERSITY	9	0.856
DIABET ACAD MERGENTHEIM FIDAM	9	0.856
HAUKELAND UNIVERSITY HOSPITAL	9	0.856
LOYOLA UNIV MARYLAND	9	0.856
MASSACHUSETTS GENERAL HOSPITAL	9	0.856
STATE UNIVERSITY OF NEW YORK SUNY UPSTATE MEDICAL CENTER	9	0.856
UNIVERSITY OF BRITISH COLUMBIA	9	0.856
UNIVERSITY OF HELSINKI	9	0.856
UNIVERSITY OF MANCHESTER	9	0.856
UNIVERSITY OF OXFORD	9	0.856
DIABET VICTORIA	8	0.761
EMORY UNIVERSITY	8	0.761
FINNISH INSTITUTE OF OCCUPATIONAL HEALTH	8	0.761
MAASTRICHT UNIVERSITY	8	0.761
MEDICAL UNIVERSITY OF WARSAW	8	0.761
OHIO STATE UNIVERSITY	8	0.761
OTTO FRIEDRICH UNIV BAMBERG	8	0.761
UNIVERSITY OF LEICESTER	8	0.761
UNIVERSITY OF MIAMI	8	0.761
UNIVERSITY OF QUEENSLAND	8	0.761
VETERANS HEALTH ADMINISTRATION VHA	8	0.761
ANN ROBERT H LURIE CHILDREN S HOSPITAL OF CHICAGO	7	0.666
ASSISTANCE PUBLIQUE HOPITAUX PARIS APHP	7	0.666
CHARLES DARWIN UNIVERSITY	7	0.666
DIABET CTR MERGENTHEIM	7	0.666
ELI LILLY	7	0.666
INSTITUT NATIONAL DE LA SANTE ET DE LA RECHERCHE MEDICALE INSERM	7	0.666
UNIVERSITY OF ALABAMA SYSTEM	7	0.666
UNIVERSITY OF EDINBURGH	7	0.666
UNIVERSITY OF GOTHENBURG	7	0.666
UNIVERSITY OF MINNESOTA SYSTEM	7	0.666
UNIVERSITY OF MINNESOTA TWIN CITIES	7	0.666
UNIVERSITY OF OSLO	7	0.666
UNIVERSITY OF SHEFFIELD	7	0.666
BAKER HEART AND DIABETES INSTITUTE	6	0.571
CHINESE UNIVERSITY OF HONG KONG	6	0.571
CINCINNATI CHILDREN S HOSPITAL MEDICAL CENTER	6	0.571
CONSORZIO MARIO NEGRI SUD	6	0.571
DEUTSCHES DIABETES ZENTRUM DDZ	6	0.571
DIABET AUSTRALIA VIC	6	0.571
DOUGLAS MENTAL HLTH UNIV INST	6	0.571
GEORGETOWN UNIVERSITY	6	0.571
HAAGLANDEN MEDICAL CENTER	6	0.571
HEINRICH HEINE UNIVERSITY DUSSELDORF	6	0.571
INDIANA UNIVERSITY PURDUE UNIVERSITY INDIANAPOLIS	6	0.571
INDIANA UNIVERSITY SYSTEM	6	0.571
JOHANNES GUTENBERG UNIVERSITY OF MAINZ	6	0.571
KU LEUVEN	6	0.571
NATIONAL UNIVERSITY OF IRELAND NUI GALWAY	6	0.571
NETHERLANDS INSTITUTE FOR HEALTH SERVICES RESEARCH	6	0.571
SANOFI AVENTIS	6	0.571
ST VINCENT S HOSPITAL MELBOURNE	6	0.571
UNIVERSITY HEALTH NETWORK TORONTO	6	0.571
UNIVERSITY OF ATHENS	6	0.571
UNIVERSITY OF CINCINNATI	6	0.571
UNIVERSITY OF GLASGOW	6	0.571
UNIVERSITY OF LIVERPOOL	6	0.571
UNIVERSITY OF TEXAS SYSTEM	6	0.571
AARHUS UNIVERSITY	5	0.476
ATHENS MEDICAL SCHOOL	5	0.476
CITY UNIVERSITY OF NEW YORK CUNY SYSTEM	5	0.476
GEORGE WASHINGTON UNIVERSITY	5	0.476
KAOHSIUNG MEDICAL UNIVERSITY	5	0.476
KYOTO UNIVERSITY	5	0.476
MONASH UNIVERSITY	5	0.476
NEW YORK STATE PSYCHIATRY INSTITUTE	5	0.476
SORBONNE UNIVERSITE	5	0.476
TOHOKU UNIVERSITY	5	0.476
UNIVERSITY OF ALABAMA BIRMINGHAM	5	0.476
UNIVERSITY OF ANTWERP	5	0.476
UNIVERSITY OF CALIFORNIA LOS ANGELES	5	0.476
UNIVERSITY OF CONNECTICUT	5	0.476
UNIVERSITY OF FREIBURG	5	0.476
UNIVERSITY OF HAWAII SYSTEM	5	0.476
UNIVERSITY OF VIRGINIA	5	0.476
VRIJE UNIVERSITEIT BRUSSEL	5	0.476
WAKE FOREST UNIVERSITY	5	0.476
AUSTRALIAN NATIONAL UNIVERSITY	4	0.381
BAYSTATE MEDICAL CENTER	4	0.381
BELFAST CITY HOSPITAL	4	0.381
BRIGHAM YOUNG UNIVERSITY	4	0.381
CATHOLIC UNIVERSITY OF THE SACRED HEART	4	0.381
CHANG GUNG MEMORIAL HOSPITAL	4	0.381
CHANG GUNG UNIVERSITY	4	0.381
CHARLES H BEST DIABET CTR	4	0.381
CHILDRENS HOSPITAL OF PHILADELPHIA	4	0.381
CHILDRENS NATL MED CTR	4	0.381
COLUMBIA UNIVERSITY TEACHERS COLLEGE	4	0.381
ERASMUS UNIVERSITY ROTTERDAM	4	0.381
FINLAND NATIONAL INSTITUTE FOR HEALTH WELFARE	4	0.381
FRIEDRICH SCHILLER UNIVERSITY OF JENA	4	0.381
GERMAN CTR DIABET RES DZD	4	0.381
IRCCS MARIO NEGRI	4	0.381
KING S COLLEGE HOSPITAL NHS FOUNDATION TRUST	4	0.381
LA TROBE UNIVERSITY	4	0.381
LEUPHANA UNIVERSITY LUNEBURG	4	0.381
NATIONAL TAIWAN UNIVERSITY	4	0.381
NORWEGIAN CTR VIOLENCE TRAUMAT STRESS STUDIES	4	0.381
NORWEGIAN UNIVERSITY OF SCIENCE TECHNOLOGY NTNU	4	0.381
OHIO UNIVERSITY	4	0.381
PURDUE UNIVERSITY	4	0.381
PURDUE UNIVERSITY SYSTEM	4	0.381
QUEENS UNIVERSITY BELFAST	4	0.381
RUHR UNIVERSITY BOCHUM	4	0.381
RUPRECHT KARLS UNIVERSITY HEIDELBERG	4	0.381
SAN FRANCISCO GENERAL HOSPITAL MEDICAL CENTER	4	0.381
UNIVERSIDADE FEDERAL DO CEARA	4	0.381
UNIVERSITE LIBRE DE BRUXELLES	4	0.381
UNIVERSITI PUTRA MALAYSIA	4	0.381
UNIVERSITY HOSPITALS OF LEICESTER NHS TRUST	4	0.381
UNIVERSITY OF ARIZONA	4	0.381
UNIVERSITY OF AUCKLAND	4	0.381
UNIVERSITY OF CAMBRIDGE	4	0.381
UNIVERSITY OF DELAWARE	4	0.381
UNIVERSITY OF HAMBURG	4	0.381
UNIVERSITY OF HAWAII MANOA	4	0.381
UNIVERSITY OF MONTREAL	4	0.381
UNIVERSITY OF MUNICH	4	0.381
UNIVERSITY OF NEWCASTLE	4	0.381
UNIVERSITY OF TOKYO	4	0.381
UNIVERSITY OF TURKU	4	0.381
UNIVERSITY OF WISCONSIN SYSTEM	4	0.381
UNIVERSITY SYSTEM OF GEORGIA	4	0.381
VUK VRHOVAC UNIV CLIN	4	0.381
WESTERN SYDNEY UNIVERSITY	4	0.381
YALE SCH NURSING	4	0.381
ASTRAZENECA	3	0.285
BHARTI HOSP	3	0.285
BLACK DOG INSTITUTE	3	0.285
BOSTON CHILDREN S HOSPITAL	3	0.285
BOSTON COLLEGE	3	0.285
BROWN UNIVERSITY	3	0.285
CALIFORNIA STATE UNIVERSITY SYSTEM	3	0.285
CAPITAL HLTH	3	0.285
CASE WESTERN RESERVE UNIVERSITY	3	0.285
CHARITE MEDICAL UNIVERSITY OF BERLIN	3	0.285
CHILDREN S HOSPITAL COLORADO	3	0.285
CHILDREN S HOSPITAL LOS ANGELES	3	0.285
CHUNG HO MEMORIAL HOSPITAL	3	0.285
CIBER CENTRO DE INVESTIGACION BIOMEDICA EN RED	3	0.285
CORNELL UNIVERSITY	3	0.285
CTR OUTCOMES RES CLIN EPIDEMIOL	3	0.285
DANDERYDS HOSPITAL	3	0.285
DIABET ACAD MERGENTHEIM	3	0.285
DIABET AUSTRALIA	3	0.285
EAST CAROLINA UNIVERSITY	3	0.285
EBERHARD KARLS UNIVERSITY OF TUBINGEN	3	0.285
ERASMUS UNIVERSITY MEDICAL CENTER	3	0.285
FREE UNIVERSITY OF BERLIN	3	0.285
G D ANNUNZIO UNIVERSITY OF CHIETI PESCARA	3	0.285
GENTOFTE HOSPITAL	3	0.285
GHENT UNIVERSITY	3	0.285
HUMAN SCIENCES RESEARCH COUNCIL SOUTH AFRICA	3	0.285
HUMBOLDT UNIVERSITY OF BERLIN	3	0.285
HUNTER MEDICAL RESEARCH INSTITUTE	3	0.285
IMPERIAL COLLEGE LONDON	3	0.285
INCENT PARTNERS	3	0.285
INDIAN HLTH SERV	3	0.285
IRAN UNIVERSITY OF MEDICAL SCIENCES	3	0.285
IRCCS CA GRANDA OSPEDALE MAGGIORE POLICLINICO	3	0.285
ISTANBUL UNIVERSITY	3	0.285
JAEB CENTER FOR HEALTH RESEARCH	3	0.285
KAROLINSKA UNIVERSITY HOSPITAL	3	0.285
KING S COLLEGE HOSPITAL	3	0.285
LEES ENDOCRINOL CLIN	3	0.285
LINKOPING UNIVERSITY	3	0.285
LITHUANIAN UNIVERSITY OF HEALTH SCIENCES	3	0.285
LOYOLA COLL	3	0.285
LUND UNIVERSITY	3	0.285
MAYO CLINIC	3	0.285
MCMASTER UNIVERSITY	3	0.285
NATIONAL CHENG KUNG UNIVERSITY	3	0.285
NATIONAL INSTITUTE OF MENTAL HEALTH NEUROSCIENCES INDIA	3	0.285
NATIONAL UNIVERSITY OF LA PLATA	3	0.285
NETHERLANDS NATIONAL INSTITUTE FOR PUBLIC HEALTH THE ENVIRONMENT	3	0.285
NIH EUNICE KENNEDY SHRIVER NATIONAL INSTITUTE OF CHILD HEALTH HUMAN DEVELOPMENT NICHD	3	0.285
NORTHEASTERN UNIVERSITY	3	0.285
OPEN UNIVERSITY UK	3	0.285
OREBRO UNIVERSITY	3	0.285
OREGON UNIVERSITY SYSTEM	3	0.285
PHILIPPS UNIVERSITY MARBURG	3	0.285
QUEEN MARY UNIVERSITY LONDON	3	0.285
RES INST DIABET ACAD MERGENTHEIM	3	0.285
RES INST DIABET ACAD MERGENTHEIM FIDAM	3	0.285
RIGSHOSPITALET	3	0.285
ROLLINS SCHOOL PUBLIC HEALTH	3	0.285
ROYAL PERTH HOSPITAL	3	0.285
RUSH UNIVERSITY	3	0.285
SAN DIEGO STATE UNIVERSITY	3	0.285
SAPIENZA UNIVERSITY ROME	3	0.285
SKANE UNIVERSITY HOSPITAL	3	0.285
ST ELIZABETH HOSP	3	0.285
ST VINCENTS HOSPITAL SYDNEY	3	0.285
TEHRAN UNIVERSITY OF MEDICAL SCIENCES	3	0.285
TRINITY COLLEGE DUBLIN	3	0.285
UIT THE ARCTIC UNIVERSITY OF TROMSO	3	0.285
ULM UNIVERSITY	3	0.285
UNIV AKUREYRI	3	0.285
UNIVERSIDADE ESTADUAL DE CAMPINAS	3	0.285
UNIVERSITA DELLA CAMPANIA VANVITELLI	3	0.285
UNIVERSITETET I STAVANGER	3	0.285
UNIVERSITY OF ADELAIDE	3	0.285
UNIVERSITY OF ARKANSAS MEDICAL SCIENCES	3	0.285
UNIVERSITY OF ARKANSAS SYSTEM	3	0.285
UNIVERSITY OF BARCELONA	3	0.285
UNIVERSITY OF BIRMINGHAM	3	0.285
UNIVERSITY OF BOLOGNA	3	0.285
UNIVERSITY OF BUENOS AIRES	3	0.285
UNIVERSITY OF CALGARY	3	0.285
UNIVERSITY OF COLORADO BOULDER	3	0.285
UNIVERSITY OF DUISBURG ESSEN	3	0.285
UNIVERSITY OF ERLANGEN NUREMBERG	3	0.285
UNIVERSITY OF FLORIDA	3	0.285
UNIVERSITY OF JORDAN	3	0.285
UNIVERSITY OF KANSAS	3	0.285
UNIVERSITY OF KANSAS MEDICAL CENTER	3	0.285
UNIVERSITY OF MANITOBA	3	0.285
UNIVERSITY OF MASSACHUSETTS SYSTEM	3	0.285
UNIVERSITY OF MASSACHUSETTS WORCESTER	3	0.285
UNIVERSITY OF MISSOURI SYSTEM	3	0.285
UNIVERSITY OF NAIROBI	3	0.285
UNIVERSITY OF NOTTINGHAM	3	0.285
UNIVERSITY OF PADUA	3	0.285
UNIVERSITY OF ROME TOR VERGATA	3	0.285
UNIVERSITY OF SASKATCHEWAN	3	0.285
UNIVERSITY OF SHARJAH	3	0.285
UNIVERSITY OF SOUTH FLORIDA	3	0.285
UNIVERSITY OF TECHNOLOGY SYDNEY	3	0.285
UNIVERSITY OF WARWICK	3	0.285
UNIVERSITY OF WISCONSIN MADISON	3	0.285
UTAH SYSTEM OF HIGHER EDUCATION	3	0.285
VA PALO ALTO HEALTH CARE SYSTEM	3	0.285
VIRGINIA COMMONWEALTH UNIVERSITY	3	0.285
WAKE FOREST UNIVERSITY SCHOOL OF MEDICINE	3	0.285
WASHINGTON UNIVERSITY WUSTL	3	0.285
WAYNE STATE UNIVERSITY	3	0.285
AFRICA MENTAL HLTH FDN	2	0.19
AICHI MEDICAL UNIVERSITY	2	0.19
AL FARABI COLLEGE FOR NURSING DENTISTRY	2	0.19
AMER ASSOC DIABET EDUC	2	0.19
AMSTERDAM PUBL HLTH RES INST	2	0.19
ASAHI LIFE FOUNDATION	2	0.19
ASSOC IMPROVEMENT MENTAL HLTH PROGRAMMES	2	0.19
AUSTRALIAN CATHOLIC UNIVERSITY	2	0.19
AUTONOMOUS UNIVERSITY OF BARCELONA	2	0.19
BC DIABET	2	0.19
BEN GURION UNIVERSITY	2	0.19
BOSTON UNIVERSITY	2	0.19
BRIDE	2	0.19
BURLINGTON PSYCHOL COUNSELLING SERV	2	0.19
CARNEGIE MELLON UNIVERSITY	2	0.19
CATHARINA HOSPITAL	2	0.19
CENTRAL ARKANSAS VETERANS HEALTHCARE SYSTEM	2	0.19
CENTRE FOR EYE RESEARCH AUSTRALIA	2	0.19
CHANG GUNG UNIVERSITY OF SCIENCE TECHNOLOGY	2	0.19
CHILDRENS NATL HLTH SYST	2	0.19
CIBERSAM	2	0.19
CITY UNIVERSITY LONDON	2	0.19
COLORADO SCHOOL OF PUBLIC HEALTH	2	0.19
CONSEJO NACIONAL DE INVESTIGACIONES CIENTIFICAS Y TECNICAS CONICET	2	0.19
CONSEJO SUPERIOR DE INVESTIGACIONES CIENTIFICAS CSIC	2	0.19
CTR CHILD ADOLESCENT MENTAL HLTH	2	0.19
CTR CHILD ADOLESCENT MENTAL HLTH EASTERN SOUT	2	0.19
CTR PSYCHOTHERAPY WIESBADEN	2	0.19
DEPT MED	2	0.19
DIABET CLIN MERGENTHEIM	2	0.19
DIABET CTR MERGENTHEIM DZM	2	0.19
DIABET EDUCATOR	2	0.19
DIABET ZENTRUM MERGENTHEIM	2	0.19
EAST LONDON NHS FDN TRUST	2	0.19
EMGO INST HLTH CARE RES	2	0.19
FDN MARIO NEGRI SUD	2	0.19
FLINDERS UNIVERSITY SOUTH AUSTRALIA	2	0.19
FLORIDA ATLANTIC UNIVERSITY	2	0.19
FLORIDA STATE UNIVERSITY	2	0.19
FUKUSHIMA MEDICAL UNIVERSITY	2	0.19
GEELONG HOSPITAL	2	0.19
GGZ INGEEST	2	0.19
GHENT UNIVERSITY HOSPITAL	2	0.19
GRANDVIEW MED CTR	2	0.19
GRASSROOTS DIABET	2	0.19
GRIFFITH UNIVERSITY	2	0.19
GULHANE MILITARY MEDICAL ACADEMY	2	0.19
GUY S ST THOMAS NHS FOUNDATION TRUST	2	0.19
HARTFORD HOSPITAL	2	0.19
HARVARD TH CHAN SCH PUBL HLTH	2	0.19
HELSINKI UNIVERSITY CENTRAL HOSPITAL	2	0.19
HISPAN HLTH COUNCIL	2	0.19
HLTH CLIN SEREMBAN 2	2	0.19
HOPITAL UNIVERSITAIRE AMBROISE PARE APHP	2	0.19
HOPITAL UNIVERSITAIRE ARMAND TROUSSEAU APHP	2	0.19
HOPITAL UNIVERSITAIRE COCHIN APHP	2	0.19
HOPITAL UNIVERSITAIRE PITIE SALPETRIERE APHP	2	0.19
HOSPITAL OF SANTA CREU I SANT PAU	2	0.19
HOSPITAL SANTA MARIA	2	0.19
INCENTIVE	2	0.19
INJE UNIVERSITY	2	0.19
INSTITUTE FOR HEALTH METRICS EVALUATION	2	0.19
INSTITUTE MEDICAL VETERINARY SCIENCE AUSTRALIA	2	0.19
INSTITUTO DE SALUD CARLOS III	2	0.19
INT MOOD CTR	2	0.19
INTERNATIONAL DIABETES CENTER	2	0.19
IRCCS POLICLINICO GEMELLI	2	0.19
JANSSEN SCI AFFAIRS LLC	2	0.19
JEROEN BOSCH ZIEKENHUIS	2	0.19
JILIN UNIVERSITY	2	0.19
JONKOPING UNIVERSITY	2	0.19
JUSTUS LIEBIG UNIVERSITY GIESSEN	2	0.19
KAGAWA UNIVERSITY	2	0.19
KANSAS STATE UNIVERSITY	2	0.19
KEELE UNIVERSITY	2	0.19
KENT STATE UNIVERSITY	2	0.19
LOMA LINDA UNIVERSITY	2	0.19
LOUISIANA STATE UNIVERSITY	2	0.19
LOUISIANA STATE UNIVERSITY SYSTEM	2	0.19
LOYOLA UNIV	2	0.19
LOYOLA UNIVERSITY CHICAGO	2	0.19
LUNENFELD TANENBAUM RESEARCH INSTITUTE	2	0.19
MACQUARIE UNIVERSITY	2	0.19
MADONNA DEL SOCCORSO HOSP	2	0.19
MANCHESTER METROPOLITAN UNIVERSITY	2	0.19
MATER HEALTH SERVICES	2	0.19
MAXIMA MEDICAL CENTER	2	0.19
MEANDER MEDISCH CENTRUM	2	0.19
MEDSTAR HEALTH RESEARCH INSTITUTE	2	0.19
MEHARRY MEDICAL COLLEGE	2	0.19
MERGENTHEIM DIABET ZENTRUM	2	0.19
MICHAEL E DEBAKEY VA MEDICAL CENTER	2	0.19
MID SWEDEN UNIVERSITY	2	0.19
MIDDLESEX UNIVERSITY	2	0.19
MINIST HLTH	2	0.19
MRC CSO SOCIAL AND PUBLIC HEALTH SCIENCES UNIT	2	0.19
MURDOCH CHILDREN S RESEARCH INSTITUTE	2	0.19
NANJING UNIVERSITY OF CHINESE MEDICINE	2	0.19
NATIONAL CENTER FOR NEUROLOGY PSYCHIATRY JAPAN	2	0.19
NATIONAL DEFENSE MEDICAL CENTER	2	0.19
NATIONAL TAIWAN UNIVERSITY HOSPITAL	2	0.19
NATIONAL YANG MING UNIVERSITY	2	0.19
NEWCASTLE UNIVERSITY UK	2	0.19
NIH NATIONAL CANCER INSTITUTE NCI	2	0.19
NIH NATIONAL INSTITUTE OF DIABETES DIGESTIVE KIDNEY DISEASES NIDDK	2	0.19
NORTHROP GRUMMAN CORPORATION	2	0.19
NORWEGIAN INSTITUTE OF PUBLIC HEALTH NIPH	2	0.19
OLVG	2	0.19
OREGON HEALTH SCIENCE UNIVERSITY	2	0.19
PEKING UNIVERSITY	2	0.19
PK NICOLLET MELROSE CTR	2	0.19
POLICLINICO SANT ORSOLA MALPIGHI	2	0.19
POZOB	2	0.19
PRINCE OF WALES HOSPITAL	2	0.19
PRINCE WALES HOSP	2	0.19
QUEENSLAND UNIVERSITY OF TECHNOLOGY QUT	2	0.19
QUINNIPIAC UNIVERSITY	2	0.19
RABIN MEDICAL CENTER	2	0.19
RADY CHILDRENS HOSPITAL SAN DIEGO	2	0.19
RAND CORPORATION	2	0.19
REBRO UNIV HOSP	2	0.19
RES FDN FLANDERS	2	0.19
ROYAL ADELAIDE HOSPITAL	2	0.19
ROYAL BOURNEMOUTH HOSP	2	0.19
ROYAL CHILDREN S HOSPITAL MELBOURNE	2	0.19
ROYAL INFIRM	2	0.19
ROYAL MELBOURNE HOSPITAL	2	0.19
ROYAL VICTORIAN EYE EAR HOSPITAL	2	0.19
RYERSON UNIVERSITY	2	0.19
SACKLER FACULTY OF MEDICINE	2	0.19
SCRIPPS WHITTIER DIABET INST	2	0.19
SEATTLE CHILDREN S HOSPITAL	2	0.19
SEMMELWEIS UNIVERSITY	2	0.19
SEOUL NATIONAL UNIVERSITY	2	0.19
SHANDONG UNIVERSITY	2	0.19
SINAI HEALTH SYSTEM TORONTO	2	0.19
SINGAPORE GENERAL HOSPITAL	2	0.19
SINGAPORE NATIONAL EYE CENTER	2	0.19
SODERSJUKHUSET HOSPITAL	2	0.19
SOPHIAHEMMET UNIV COLL	2	0.19
SOROKA MEDICAL CENTER	2	0.19
STATE UNIVERSITY OF NEW YORK SUNY STONY BROOK	2	0.19
STAVANGER UNIV HOSP	2	0.19
STAVANGER UNIVERSITY HOSPITAL	2	0.19
SUBST ABUSE MENTAL HLTH SERV ADM	2	0.19
SUMMA HEALTH SYSTEM	2	0.19
SUNNYBROOK HEALTH SCIENCE CENTER	2	0.19
SUNNYBROOK RESEARCH INSTITUTE	2	0.19
TEIKYO UNIVERSITY	2	0.19
TEL AVIV UNIVERSITY	2	0.19
THOMAS JEFFERSON UNIVERSITY	2	0.19
TOKYO WOMEN S MEDICAL UNIVERSITY	2	0.19
TORONTO GENERAL HOSPITAL	2	0.19
TRI SERVICE GENERAL HOSPITAL	2	0.19
TRIMBOS INSTITUTE	2	0.19
TUFTS UNIVERSITY	2	0.19
UCONN HLTH	2	0.19
UNIV BAMBERG	2	0.19
UNIVERSIDAD NACIONAL AUTONOMA DE MEXICO	2	0.19
UNIVERSIDAD REY JUAN CARLOS	2	0.19
UNIVERSIDADE DE LISBOA	2	0.19
UNIVERSIDADE FEDERAL DE MINAS GERAIS	2	0.19
UNIVERSIDADE FEDERAL DO RIO DE JANEIRO	2	0.19
UNIVERSIDADE FEDERAL DO RIO GRANDE DO SUL	2	0.19
UNIVERSITAT D ALACANT	2	0.19
UNIVERSITE DE VERSAILLES SAINT QUENTIN EN YVELINES	2	0.19
UNIVERSITE PARIS SACLAY	2	0.19
UNIVERSITE PARIS SACLAY COMUE	2	0.19
UNIVERSITE SORBONNE PARIS CITE USPC COMUE	2	0.19
UNIVERSITI KEBANGSAAN MALAYSIA	2	0.19
UNIVERSITY COLLEGE OF MEDICAL SCIENCES	2	0.19
UNIVERSITY OF ABERDEEN	2	0.19
UNIVERSITY OF ALABAMA TUSCALOOSA	2	0.19
UNIVERSITY OF BATH	2	0.19
UNIVERSITY OF BELGRADE	2	0.19
UNIVERSITY OF BRISTOL	2	0.19
UNIVERSITY OF CALIFORNIA BERKELEY	2	0.19
UNIVERSITY OF CALIFORNIA DAVIS	2	0.19
UNIVERSITY OF CATANIA	2	0.19
UNIVERSITY OF CHICAGO	2	0.19
UNIVERSITY OF COLOGNE	2	0.19
UNIVERSITY OF EASTERN FINLAND	2	0.19
UNIVERSITY OF GENEVA	2	0.19
UNIVERSITY OF ICELAND	2	0.19
UNIVERSITY OF ILLINOIS URBANA CHAMPAIGN	2	0.19
UNIVERSITY OF IOANNINA	2	0.19
UNIVERSITY OF IOWA	2	0.19
UNIVERSITY OF LIMPOPO	2	0.19
UNIVERSITY OF MARYLAND BALTIMORE	2	0.19
UNIVERSITY OF MISSOURI SAINT LOUIS	2	0.19
UNIVERSITY OF NEBRASKA LINCOLN	2	0.19
UNIVERSITY OF NEBRASKA SYSTEM	2	0.19
UNIVERSITY OF NEW MEXICO	2	0.19
UNIVERSITY OF OTAGO	2	0.19
UNIVERSITY OF OULU	2	0.19
UNIVERSITY OF PERUGIA	2	0.19
UNIVERSITY OF SAN FRANCISCO	2	0.19
UNIVERSITY OF SOUTH AUSTRALIA	2	0.19
UNIVERSITY OF TASMANIA	2	0.19
UNIVERSITY OF THE SUNSHINE COAST	2	0.19
UNIVERSITY OF THE WEST INDIES	2	0.19
UNIVERSITY OF TURIN	2	0.19
UNIVERSITY OF TWENTE	2	0.19
UNIVERSITY OF UTAH	2	0.19
UNIVERSITY OF VALENCIA	2	0.19
UNIVERSITY OF VERMONT	2	0.19
UNIVERSITY OF VERONA	2	0.19
UNIVERSITY SYSTEM OF MARYLAND	2	0.19
UPPSALA UNIVERSITY	2	0.19
URBAN INST	2	0.19
UTMD ANDERSON CANCER CENTER	2	0.19
VA CONNECTICUT HEALTHCARE SYSTEM	2	0.19
VA GREATER LOS ANGELES HEALTHCARE SYSTEM	2	0.19
VA PITTSBURGH HEALTHCARE SYSTEM	2	0.19
VA SAN DIEGO HEALTHCARE SYSTEM	2	0.19
VITA SALUTE SAN RAFFAELE UNIVERSITY	2	0.19
WESTERN DIST HLTH SERV	2	0.19
WESTERN PSYCHIATRIC INSTITUTE CLINIC OF UPMC	2	0.19
WROCLAW MEDICAL UNIVERSITY	2	0.19
XI AN JIAOTONG UNIVERSITY	2	0.19
6 ST JAMES HALL CHAMBERS	1	0.095
A MENARINI DIAGNOST	1	0.095
AAG	1	0.095
ACAD REHABIL CTR BEATRIXOORD	1	0.095
ACAD RES STAT CONSULTING	1	0.095
ADVOCATE HLTH CARE	1	0.095
AFYON KOCATEPE UNIVERSITY	1	0.095
AGA KHAN UNIVERSITY	1	0.095
AGENCY FOR HEALTHCARE RESEARCH QUALITY	1	0.095
AGENCY FOR SCIENCE TECHNOLOGY RESEARCH ASTAR	1	0.095
AIN SHAMS UNIVERSITY	1	0.095
AINTREE UNIV TEACHING HOSP	1	0.095
AINTREE UNIVERSITY HOSPITALS NHS FOUNDATION TRUST	1	0.095
AJOU UNIVERSITY	1	0.095
AL AZHAR UNIVERSITY	1	0.095
ALBERTA HEALTH SERVICES AHS	1	0.095
ALCOHOL RES GRP	1	0.095
ALEXANDER TECHNOL EDUC INST	1	0.095
ALEXANDER TECHNOL EDUC INST THESSALONIKI	1	0.095
ALL INDIA INSTITUTE OF MEDICAL SCIENCES	1	0.095
ALL INDIAN INST MED RES	1	0.095
ALTNAGELVIN HOSP	1	0.095
ALTRECHT INST MENTAL HLTH CARE	1	0.095
AMERICAN CANCER SOCIETY	1	0.095
AMSTERDAM PUBL HLTH SERV GGD	1	0.095
AMSTERDAM UNIV APPL SCI	1	0.095
ANDRZEJ FRYCZMODRZEWSKI KRAKOW UNIV	1	0.095
ANGELO STATE UNIVERSITY	1	0.095
ANN ARBOR DEPT VET AFFAIRS CTR CLIN MANAGEMENT RE	1	0.095
ANN ARBOR VA CTR CLIN MANAGEMENT RES	1	0.095
ANTHEM INC	1	0.095
APPL HLTH PSYCHOL RES	1	0.095
ARISTOTLE UNIVERSITY OF THESSALONIKI	1	0.095
ARIZONA STATE UNIVERSITY	1	0.095
ASAHIKAWA MEDICAL COLLEGE	1	0.095
ASCENS ST JOHN HOSP	1	0.095
ASIAN CTR HLTH EDUC	1	0.095
ASL SALERNO	1	0.095
ASSOC HAWAIIAN CIV CLUBS	1	0.095
ASST PAPA GIOVANNI XXIII	1	0.095
ASTON UNIVERSITY	1	0.095
ATHABASCA UNIVERSITY	1	0.095
ATHENS UNIVERSITY OF ECONOMICS BUSINESS	1	0.095
ATTACHED TAKAMATSU MUNICIPAL HOSP	1	0.095
AUDIE L MURPHY MEMORIAL VETERANS HOSPITAL	1	0.095
AUGUSTA UNIVERSITY	1	0.095
AUSTRALIAN PROSTATE CANC RES CTR QUEENSLAND	1	0.095
AUTONOMOUS UNIVERSITY OF MADRID	1	0.095
AZIENDA OSPEDALIERA UNIVERSITARIA INTEGRATA VERONA	1	0.095
AZUMINO RED CROSS HOSP	1	0.095
BAQAI MEDICAL UNIVERSITY	1	0.095
BAR ILAN UNIVERSITY	1	0.095
BARBARA ANN KARMANOS CANCER INSTITUTE	1	0.095
BARBARA DAVIS CTR DIABET	1	0.095
BARWON HLTH	1	0.095
BAURUS DIABET ASSOC	1	0.095
BAY STATE MED CTR	1	0.095
BAYLOR ENDOCRINE CTR	1	0.095
BAYLOR UNIVERSITY	1	0.095
BAYSTATE HLTH SYST	1	0.095
BC CHILDRENS HOSPITAL	1	0.095
BC WOMEN S HOSPITAL HEALTH CENTRE	1	0.095
BEAUMONT HOSP	1	0.095
BEIJING JINGMEI GRP GEN HOSP	1	0.095
BELLARMINE UNIV	1	0.095
BIOSTAT INT	1	0.095
BIRKBECK UNIVERSITY LONDON	1	0.095
BIRMINGHAM VET ADM MED CTR	1	0.095
BODYMATTERS AUSTRALASIA	1	0.095
BOEHRINGER INGELHEIM	1	0.095
BOND UNIVERSITY	1	0.095
BOURNEMOUTH UNIVERSITY	1	0.095
BOWLING GREEN STATE UNIVERSITY	1	0.095
BRACCO	1	0.095
BREAST CTR SENOSUISSE	1	0.095
BREAST CTR ST GALLEN	1	0.095
BRIGHTON AND SUSSEX UNIVERSITY HOSPITALS NHS TRUST	1	0.095
BRINGING SCI HOME	1	0.095
BRISTOL ROYAL INFIRMARY	1	0.095
BROWN CONSULTING GRP	1	0.095
BRUNEL UNIVERSITY	1	0.095
BUSAN WOMENS COLL	1	0.095
BUTABIKA NATL REFERRAL MENTAL HLTH HOSP	1	0.095
BUTLER HOSP	1	0.095
BUTLER UNIV	1	0.095
CANADIAN PARTNERSHIP STROKE RECOVERY	1	0.095
CANCER COUNCIL VICTORIA	1	0.095
CANCER RESEARCH CENTER OF HAWAII	1	0.095
CANTONAL HOSP WINTERTHUR	1	0.095
CAPITAL DIST HLTH AUTHOR	1	0.095
CARDIFF UNIVERSITY	1	0.095
CARITAS BIANCHI COLL CAREERS	1	0.095
CARL GUSTAV CARUS UNIVERSITY HOSPITAL	1	0.095
CARLETON UNIVERSITY	1	0.095
CARONDELET HLTH NETWORK	1	0.095
CARRINGTON HLTH	1	0.095
CASE WESTERN RESERVE UNIVERSITY HOSPITAL	1	0.095
CATALAN HEALTH INSTITUTE	1	0.095
CEDARVILLE UNIVERSITY	1	0.095
CENEXA UNLP CONICET LA PLATA	1	0.095
CENT MANCHESTER HOSP FDN TRUST	1	0.095
CENT RES INST	1	0.095
CENTRE FOR ADDICTION MENTAL HEALTH CANADA	1	0.095
CERITD	1	0.095
CGPARKIN COMMUN INC	1	0.095
CHAIM SHEBA MEDICAL CENTER	1	0.095
CHARLES STURT UNIVERSITY	1	0.095
CHATHAM UNIV	1	0.095
CHI MEI HOSPITAL	1	0.095
CHIA NAN UNIVERSITY OF PHARMACY SCIENCE	1	0.095
CHILDREN S HOSPITAL OF WISCONSIN	1	0.095
CHILDREN S MERCY HOSPITAL	1	0.095
CHILDRENS MEM MED CTR	1	0.095
CHINA MEDICAL UNIVERSITY TAIWAN	1	0.095
CHINESE ACADEMY OF MEDICAL SCIENCES PEKING UNION MEDICAL COLLEGE	1	0.095
CHONBUK NATIONAL UNIVERSITY	1	0.095
CHRISTIAN HOSP QUAKENBRUECK	1	0.095
CHRISTIAN MEDICAL COLLEGE HOSPITAL CMCH VELLORE	1	0.095
CHRISTIANA CARE HEALTH SYSTEM	1	0.095
CHU DE NANCY	1	0.095
CHU DE NANTES	1	0.095
CHU DE TOULOUSE	1	0.095
CHU GRENOBLE ALPES	1	0.095
CHUNG SHAN MEDICAL UNIVERSITY	1	0.095
CHUNG SHAN MEDICAL UNIVERSITY HOSPITAL	1	0.095
CHUNGNAM NATIONAL UNIVERSITY	1	0.095
CHUO UNIVERSITY	1	0.095
CIBERESP	1	0.095
CITY COLLEGE OF NEW YORK CUNY	1	0.095
CLEMSON UNIVERSITY	1	0.095
CLIFTON MED CTR	1	0.095
CLIN DIRECTORS NETWORK CDN INC	1	0.095
CLIN HOSP PEDIAT	1	0.095
CLIN SCI FHI	1	0.095
CLINICAL CENTRE OF SERBIA	1	0.095
CLOSE CONCERNS	1	0.095
CLOSE CONCERNS DIATRIBE FDN	1	0.095
COLBY COLLEGE	1	0.095
COLLEGIUM MEDICUM JAGIELLONIAN UNIVERSITY	1	0.095
COLLI ULSS16	1	0.095
COMMONWEALTH SCIENTIFIC INDUSTRIAL RESEARCH ORGANISATION CSIRO	1	0.095
COMMUNITY HLTH SOCIAL SERV CHASS	1	0.095
COMMUNITY HLTH SOCIAL SERV CTR	1	0.095
COMPETENCE CLUSTER NUTR CARDIOVASC HLTH NUTRICA	1	0.095
COMPLEJO HOSPITALARIO DE TOLEDO	1	0.095
COMPLEXO HOSPITALARIO UNIVERSITARIO DE VIGO	1	0.095
COMPLUTENSE UNIVERSITY OF MADRID	1	0.095
CONNOLLY HOSP	1	0.095
CONRAD	1	0.095
CORE CTR OUTCOMES RES CLIN EPIDEMIOL	1	0.095
CORESEARCH	1	0.095
CSIC INSTITUTO DE INVESTIGACIONES BIOMEDICAS ALBERTO SOLS IIBM	1	0.095
CSIC JA USE INSTITUTO DE BIOMEDICINA DE SEVILLA IBIS	1	0.095
CSM GUASTALLA	1	0.095
CSOLNOKY F CTY HOSP	1	0.095
CTR CHRON DIS CONTROL	1	0.095
CTR DIABET	1	0.095
CTR EDUC TERAPEUT BERNARDO A HOUSSAY	1	0.095
CTR ENDOCRINE METAB DIS	1	0.095
CTR INVEST MATEMAT CIMAT	1	0.095
CTR MED OCCIDENTE IMSS	1	0.095
CTR PEDIAT ADOLESCENT DIABET CARE RES	1	0.095
CTR PRACTICE MANAGEMENT OUTCOMES RES	1	0.095
DALARNA UNIVERSITY	1	0.095
DANKOOK UNIVERSITY	1	0.095
DARTMOUTH COLLEGE	1	0.095
DAVID GEFFEN SCHOOL OF MEDICINE AT UCLA	1	0.095
DEESIDE COMMUNITY HOSP	1	0.095
DELTAQUEST FDN	1	0.095
DEPT AMSTERDAM PUBL HLTH RES INST	1	0.095
DEPT COMMUNITY MED PUBL HLTH	1	0.095
DEPT DIABETOL ASS2 ISONTINA	1	0.095
DEPT MED PSYCHOL	1	0.095
DEPT PSYCHIAT	1	0.095
DIABET ATTITUDES WISHES NEEDS PROGRAM	1	0.095
DIABET CANADA	1	0.095
DIABET CTR	1	0.095
DIABET EDUC SUPPORT CONSULTING SERV	1	0.095
DIABET KLIN	1	0.095
DIABET MANAGEMENT CTR	1	0.095
DIABET OUTPATIENTS CLIN	1	0.095
DIABET OUTPATIENTS CLIN OCHOTA	1	0.095
DIABET PROGRAM	1	0.095
DIABET RES EDUC MANAGEMENT TRUST	1	0.095
DIABET RES INST	1	0.095
DIABETER	1	0.095
DIABETES ENDOCRINE CENTER	1	0.095
DIV ENDOCRINOL METAB	1	0.095
DIV GEN PEDIAT ADOLESCENT HLTH	1	0.095
DOKUZ EYLUL UNIVERSITY	1	0.095
DONALDINA CAMERON HOUSE	1	0.095
DRBRAM TEACHING HOSP	1	0.095
DRESDEN UNIVERSITY OF TECHNOLOGY	1	0.095
DREXEL UNIVERSITY	1	0.095
DUBAI PHARM COLL	1	0.095
DUBLIN CITY UNIVERSITY	1	0.095
DUBLIN PSYCHOPROSTHET GRP	1	0.095
DUKE NUS MED SCH	1	0.095
DUTCH COLL GEN PRACTITIONERS	1	0.095
EAST TENNESSEE STATE UNIVERSITY	1	0.095
EASTERN MEDITERRANEAN PUBL HLTH NETWORK	1	0.095
EASTERN MICHIGAN UNIVERSITY	1	0.095
EASTERN SOUTHERN NORWAY	1	0.095
EASTERN VIRGINIA MEDICAL SCHOOL	1	0.095
ECOLE NORMALE SUPERIEURE DE LYON ENS LYON	1	0.095
EDWARD CANC CTR	1	0.095
EDWARD HOSP HLTH CTR	1	0.095
EINDHOVEN CANC REGISTRY	1	0.095
ELI LILLY SUZHOU PHARMACEUT CO	1	0.095
ELISABETH HOSP	1	0.095
ELMHURST HOSP	1	0.095
ELMHURST HOSP CTR	1	0.095
ELMHURST HOSP NEW YORK	1	0.095
EMGO RES INST	1	0.095
ENDEAVOUR COLL NAT HLTH	1	0.095
ENDOKRINOLOGIKUM	1	0.095
ERASMUS MC CANCER INSTITUTE	1	0.095
ERNST MORITZ ARNDT UNIVERSITAT GREIFSWALD	1	0.095
ESTENDA SOLUT INC	1	0.095
EVANGELISMOS HOSPITAL	1	0.095
EVIDAT HLTH	1	0.095
EWHA WOMANS UNIVERSITY	1	0.095
FAC CIENCIAS SALUD	1	0.095
FAC MED PHARM FEZ	1	0.095
FAIRFIELD UNIVERSITY	1	0.095
FAMILY PRACTICE BERGHEM	1	0.095
FDN UMBERTO DI MARIO ONLUS	1	0.095
FED MED RES CTR PSYCHIAT NARCOL	1	0.095
FEDERANZIANI	1	0.095
FEEDING AMER	1	0.095
FIDAM	1	0.095
FIDAM GMBH	1	0.095
FINNISH FDN ALCOHOL STUDIES	1	0.095
FLANDERS INSTITUTE FOR BIOTECHNOLOGY	1	0.095
FMUWI	1	0.095
FORSCHUNGSINST DIABET AKAD	1	0.095
FRED HUTCHINSON CANCER CENTER	1	0.095
FUDAN UNIVERSITY	1	0.095
FUTATA TETSUHIRO CLIN	1	0.095
GATEWAY HLTH PLAN	1	0.095
GENERAL UNIVERSITY HOSPITAL OF ALICANTE	1	0.095
GEORGIA STATE UNIVERSITY	1	0.095
GERIATRIC RESEARCH EDUCATION CLINICAL CENTER	1	0.095
GERMAN CTR DIABET RES DZD EV	1	0.095
GERMAN DIABET CTR MERGENTHEIM	1	0.095
GGZ GEEST	1	0.095
GIRONA UNIVERSITY HOSPITAL DR JOSEP TRUETA	1	0.095
GLOSTRUP HERLEV UNIV HOSP	1	0.095
GOA MED COLL	1	0.095
GORDON COLL EDUC	1	0.095
GOVT MED COLL	1	0.095
GREATER LAWRENCE FAMILY HLTH CTR	1	0.095
GUASTALLA CIVIL HOSP	1	0.095
GVM CARE RES	1	0.095
GYEONGJU UNIV	1	0.095
GYEONGSANG NATIONAL UNIVERSITY	1	0.095
HACETTEPE UNIVERSITY	1	0.095
HAGA DIABET CLIN	1	0.095
HAGA HOSPITAL	1	0.095
HAHP RES	1	0.095
HALLYM UNIVERSITY	1	0.095
HAMPTON UNIVERSITY	1	0.095
HANDONG GLOBAL UNIV	1	0.095
HANH PHUC WOMEN CHILDREN HOSP PROJECT	1	0.095
HANNOVER MEDICAL SCHOOL	1	0.095
HASSELT UNIVERSITY	1	0.095
HEALTH RESEARCH BOARD IRELAND	1	0.095
HEALTHMEDIA INC	1	0.095
HEALTHPARTNERS INSTITUTE FOR EDUCATION RESEARCH	1	0.095
HEARSAY CHARITABLE TRUST	1	0.095
HEART BIRMINGHAM TPCT	1	0.095
HEILONGJIANG UNIVERSITY OF CHINESE MEDICINE	1	0.095
HELLENIC OPEN UNIVERSITY	1	0.095
HELMHOLTZ ASSOCIATION	1	0.095
HELMHOLTZ CENTER MUNICH GERMAN RESEARCH CENTER FOR ENVIRONMENTAL HEALTH	1	0.095
HERITAGE UNIV	1	0.095
HLTH ANALYT LLC	1	0.095
HLTH CLIN NILAI	1	0.095
HLTH CLIN PORT DICKSON	1	0.095
HLTH CLIN SEREMBAN	1	0.095
HLTH CTR SOUTH	1	0.095
HLTH FINDERS COLLABORAT	1	0.095
HLTH MED CTR STYLIDA	1	0.095
HLTH PARTNERS INST	1	0.095
HLTH PARTNERS RES FDN	1	0.095
HLTH PSYCHOLOGIST MOTS CONSULTING	1	0.095
HLTH QUAL ONTARIO	1	0.095
HLTH SERV RES DEV CTR EXCELLENCE	1	0.095
HOBART WILLIAM SMITH COLL	1	0.095
HOCHIMINH CITY UNIVERSITY OF MEDICINE PHARMACY	1	0.095
HOKKAIDO UNIVERSITY	1	0.095
HOLBAEK HOSPITAL	1	0.095
HOMEBRIDGE INC	1	0.095
HOP SUD FRANCILIEN	1	0.095
HOPITAL UNIVERSITAIRE AVICENNE APHP	1	0.095
HOPITAL UNIVERSITAIRE HOTEL DIEU APHP	1	0.095
HOPITAL UNIVERSITAIRE JEAN VERDIER APHP	1	0.095
HOPITAL UNIVERSITAIRE LARIBOISIERE FERNAND WIDAL APHP	1	0.095
HOSP ALTA ESPECIALIDAD GUSTAVO A ROVIROSA PEREZ	1	0.095
HOSP CLIN VALENCIA	1	0.095
HOSP GEN YAJALON DR MANUEL VELASCO SUAREZ	1	0.095
HOSP RIVIERENLAND TIEL	1	0.095
HOSP STUTTGART	1	0.095
HOSP UNIV DR PESET	1	0.095
HOSP UNIV MATERNOINFANTIL CANARIAS	1	0.095
HOSP UNIV SAN IGNACIO	1	0.095
HOSPITAL CLINIC DE BARCELONA	1	0.095
HOSPITAL CLINICO SAN CARLOS	1	0.095
HOSPITAL FOR SICK CHILDREN SICKKIDS	1	0.095
HOSPITAL GENERAL DE MEXICO	1	0.095
HOSPITAL ITALIANO DE BUENOS AIRES	1	0.095
HOSPITAL OF LITHUANIAN UNIVERSITY OF HEALTH SCIENCES KAUNO KLINIKOS	1	0.095
HOSPITAL PRIVADO UNIVERSITARIO DE CORDOBA	1	0.095
HOSPITAL UNIVERSITARI VALL D HEBRON	1	0.095
HOSPITAL UNIVERSITARIO CRUCES	1	0.095
HOSPITAL UNIVERSITARIO DE GETAFE	1	0.095
HOSPITAL UNIVERSITARIO LA PAZ	1	0.095
HOSPITAL UNIVERSITARIO MUTUA TERRASSA	1	0.095
HOSPITAL UNIVERSITARIO VIRGEN DE LAS NIEVES	1	0.095
HOSPITAL UNIVERSITARIO VIRGEN MACARENA	1	0.095
HOSPITAL UNIVERSITY HOSPITAL G MARTINO	1	0.095
HOWARD UNIVERSITY	1	0.095
HUMAN SCI RES COUNCIL	1	0.095
HUNGARIAN ACADEMY OF SCIENCES	1	0.095
HUNGKUANG UNIVERSITY	1	0.095
HUNTER COLLEGE CUNY	1	0.095
HYOGO COLLEGE OF MEDICINE	1	0.095
I CHER INTERUNIV CTR HLTH ECON	1	0.095
I SHOU UNIVERSITY	1	0.095
I3 STATPROBE	1	0.095
ICAHN SCHOOL OF MEDICINE AT MOUNT SINAI	1	0.095
ICELANDIC HEART ASSOCIATION	1	0.095
IMS HLTH	1	0.095
INDIANA STATE UNIVERSITY	1	0.095
INDIANA UNIV HLTH ARNETT	1	0.095
INDIANA UNIVERSITY BLOOMINGTON	1	0.095
INDIANA UNIVERSITY OF PENNSYLVANIA	1	0.095
INGHAM INST APPL MED RES	1	0.095
INHA UNIVERSITY	1	0.095
INNER SOLUT SUCCESS LLC	1	0.095
INST CLIN RES EDUC MED	1	0.095
INST ENDOCRINOL METAB	1	0.095
INST ESTADUAL DIABET ENDOCRINOL	1	0.095
INST ESTADUAL DIABET ENDOCRINOL LUIZ CAPRIGLION	1	0.095
INST HUMAN BEHAV ALLIED SCI	1	0.095
INST NACL PSIQUIATRIA RAMON DE LA FUENTE MUNIZ	1	0.095
INST PSYCHOTRAUMA	1	0.095
INST SEGURIDAD SERV SOCIALES TRABAJADORES ESTAD	1	0.095
INSTITUT NATIONAL DE LA RECHERCHE AGRONOMIQUE INRA	1	0.095
INSTITUTO NACIONAL DE CIENCIAS MEDICAS Y NUTRICION SALVADOR ZUBIRAN MEXICO	1	0.095
INSULET CORP	1	0.095
INT DIABET FEDERAT	1	0.095
INT EPIDEMIOL INST	1	0.095
INWMML	1	0.095
IPSWICH HOSPITAL	1	0.095
IPSWICH HOSPITAL NHS TRUST	1	0.095
IQVIA	1	0.095
IRCCS FATEBENEFRATELLI	1	0.095
IRCCS ISTITUTO AUXOLOGICO ITALIANO	1	0.095
IRCCS SAN RAFFAELE PISANA	1	0.095
ISALA	1	0.095
ISALA HOSP	1	0.095
ISFAHAN UNIVERSITY MEDICAL SCIENCE	1	0.095
ISRAEL DEF FORCES MED CORPS	1	0.095
ISRAEL MINIST HLTH	1	0.095
IST CLIN LIGURE ALTA SPECIALITA GVM CARE RES	1	0.095
ISTANBUL BAKIRKOY MENTAL HEALTH NEUROLOGY TRAINING RESEARCH HOSPITAL	1	0.095
ISTANBUL HAYDARPASA NUMUNE TRAINING RESEARCH HOSPITAL	1	0.095
ISTANBUL HAYDARPASA SULTAN ABDULHAMID TRAINING RESEARCH HOSPITAL	1	0.095
ISTANBUL KANUNI SULTAN SULEYMAN TRAINING RESEARCH HOSPITAL	1	0.095
ISTANBUL KARTAL DR LUTFI KIRDAR TRAINING RESEARCH HOSPITAL	1	0.095
ISTANBUL MEDIPOL UNIVERSITY	1	0.095
ISTANBUL OKMEYDANI TRAINING RESEARCH HOSPITAL	1	0.095
IZMIR UNIVERSITY	1	0.095
JAGIELLONIAN UNIVERSITY	1	0.095
JAPAN ANTITB ASSOC	1	0.095
JAWAHARLAL NEHRU UNIVERSITY	1	0.095
JESSE BROWN VA MEDICAL CENTER	1	0.095
JEWISH HEALTHCARE FDN	1	0.095
JIANGSU PROVINCIAL CENTER FOR DISEASE CONTROL PREVENTION	1	0.095
JINAN STOMATOL HOSP	1	0.095
JINING FIRST PEOPLES HOSP	1	0.095
JNANA SANJEEVINI MED CTR	1	0.095
JOHN PAUL 2 HOSP	1	0.095
JOHNS HOPKINS BLOOMBERG SCHOOL OF PUBLIC HEALTH	1	0.095
JOHNS HOPKINS MEDICINE	1	0.095
JORDAN MINIST HLTH	1	0.095
JORDAN UNIVERSITY OF SCIENCE TECHNOLOGY	1	0.095
JULIUS CTR HLTH SCI PRIMARY CARE	1	0.095
JUNTENDO UNIVERSITY	1	0.095
KALLIO PRIMARY HLTH CARE UNIT	1	0.095
KAMAKURA WOMEN S UNIVERSITY	1	0.095
KANAGAWA PHYS ASSOC	1	0.095
KANGWON NATIONAL UNIVERSITY	1	0.095
KANSAI ELECT POWER HOSP	1	0.095
KANSAI ELECT POWER MED RES INST	1	0.095
KANSAS CITY VA MED CTR	1	0.095
KANTAR HLTH	1	0.095
KANTONSSPITAL BASELLAND	1	0.095
KANTONSSPITAL ST GALLEN	1	0.095
KAO GEN HOSP	1	0.095
KAOHSIUNG VETERANS GENERAL HOSPITAL	1	0.095
KASIMPASA MILITARY HOSPITAL	1	0.095
KAWAMURA GAKUEN WOMANS UNI	1	0.095
KAWASAKI SAIWAI CLIN	1	0.095
KAWASAKI SAIWAI HOSP	1	0.095
KE OLA MAMO	1	0.095
KEIMYUNG UNIVERSITY	1	0.095
KENNEDY KRIEGER INSTITUTE	1	0.095
KENYATTA NATIONAL HOSPITAL	1	0.095
KETTERING PHYS NETWORK	1	0.095
KIMBERLY M BROOKS ASSOCIATES	1	0.095
KING ABDULAZIZ UNIVERSITY	1	0.095
KING SAUD UNIVERSITY	1	0.095
KOCAELI UNIVERSITY	1	0.095
KOCHI UNIVERSITY	1	0.095
KOKUA KALIHI VALLEY COMPREHENS FAMILY SERV	1	0.095
KOLLING INSTITUTE OF MEDICAL RESEARCH	1	0.095
KONYANG UNIVERSITY	1	0.095
KREMBIL RESEACH INSTITUTE	1	0.095
KULA NO NA POE HAWAII	1	0.095
KUOPIO UNIVERSITY HOSPITAL	1	0.095
KURASHIKI CENTRAL HOSPITAL	1	0.095
KYAMBOGO UNIV	1	0.095
KYUNG HEE UNIVERSITY	1	0.095
KYUNGSUNG UNIV	1	0.095
KYUSHU UNIVERSITY	1	0.095
LADY CILENTO CHILDRENS HOSP	1	0.095
LAGOS STATE UNIVERSITY	1	0.095
LAIKO GENERAL HOSPITAL	1	0.095
LANDSPITALI NATIONAL UNIVERSITY HOSPITAL	1	0.095
LANGERHANS MED RES GRP	1	0.095
LANGS COMMUNITY HLTH CTR	1	0.095
LANGUEDOC ROUSSILLON UNIVERSITES COMUE	1	0.095
LATIFA HOSP	1	0.095
LAURENTIUS HOSP	1	0.095
LAVAL UNIVERSITY	1	0.095
LCF RES	1	0.095
LEBANESE AMERICAN UNIVERSITY	1	0.095
LEICESTER GENERAL HOSPITAL	1	0.095
LEIDEN UNIVERSITY	1	0.095
LEXICON PHARMACEUTICALS	1	0.095
LILLY KOREA LTD	1	0.095
LINGNAN UNIVERSITY	1	0.095
LINNAEUS UNIVERSITY	1	0.095
LIVERPOOL HOPE UNIVERSITY	1	0.095
LIVERPOOL HOSPITAL	1	0.095
LIVERPOOL SCHOOL OF TROPICAL MEDICINE	1	0.095
LMC DIABET ENDOCRINOL	1	0.095
LONDON SCHOOL OF HYGIENE TROPICAL MEDICINE	1	0.095
LOS ANGELES COUNTY DEPARTMENT OF PUBLIC HEALTH	1	0.095
LOS ANGELES CTY DEPT HLTH SERV	1	0.095
LOUIS TURCANU EMERGENCY CHILDREN PERITONEAL DIALY	1	0.095
LOVELACE RESPIRATORY RESEARCH INSTITUTE	1	0.095
LOYOLA COLL MARYLAND	1	0.095
LOZANO BLESA UNIVERSITY CLINICAL HOSPITAL	1	0.095
LSMU	1	0.095
LUCIAN BLAGA UNIVERSITY OF SIBIU	1	0.095
LUXEMBOURG HOSPITAL CENTER	1	0.095
LUXEMBOURG INSTITUTE OF HEALTH	1	0.095
MADRID CITY COUNCIL	1	0.095
MAFRAQ HOSP	1	0.095
MAHIDOL UNIVERSITY	1	0.095
MAHSA UNIV	1	0.095
MANITOBA INST CHILD HLTH	1	0.095
MARMARA UNIVERSITY	1	0.095
MARSHALL UNIVERSITY	1	0.095
MARTINI HOSPITAL	1	0.095
MASAE MINAMI CLIN	1	0.095
MASSACHUSETTS COLL PHARM HLTH SCI	1	0.095
MASSACHUSETTS SYSTEM OF PUBLIC HIGHER EDUCATION	1	0.095
MATER HOSP	1	0.095
MATER RESEARCH	1	0.095
MATERNAL CHILD HLTH INFORMAT RESOURCE CTR	1	0.095
MAX PLANCK SOCIETY	1	0.095
MAYNOOTH UNIVERSITY	1	0.095
MCLEAN HOSPITAL	1	0.095
MEANWOOD GRP PRACTICE	1	0.095
MED UNIV WARSAW PORADNIA DIABETOLOGICZNA	1	0.095
MEDICAL UNIVERSITY OF LUBLIN	1	0.095
MEDICAL UNIVERSITY PLOVDIV	1	0.095
MEDICAL UNIVERSITY SILESIA	1	0.095
MEDSTAR DIABET INST	1	0.095
MEIHO INST TECHNOL	1	0.095
MENTAL HLTH ISSUES DIABET FDN	1	0.095
MENZIES INSTITUTE FOR MEDICAL RESEARCH	1	0.095
MENZIES SCHOOL OF HEALTH RESEARCH	1	0.095
METROPOLITAN UNIV COLL	1	0.095
MICHIGAN CTR DIABET TRANSLAT RES	1	0.095
MICHIGAN DIABET RES TRAINING CTR	1	0.095
MICHIGAN MED	1	0.095
MICHIGAN STATE UNIVERSITY	1	0.095
MINIST HLTH PREVENT	1	0.095
MISSISSIPPI DEPT HLTH	1	0.095
MISSOURI BREAKS RES INC	1	0.095
MORE ROMSDAL HOSP	1	0.095
MOSCOW REG CLIN RES INST	1	0.095
MUMFORD PROFESS CTR	1	0.095
MV HOSP DIABETES	1	0.095
NAGANO PREFECTURAL MENTAL WELLNESS CTR	1	0.095
NAGANO PREFECTURAL MENTAL WELLNESS CTR KOMAGANE	1	0.095
NAKAJIMA DIABET CLIN	1	0.095
NAKAKINEN CLIN	1	0.095
NAMWON MED CTR	1	0.095
NANTONG UNIVERSITY	1	0.095
NATIONAL CANCER CENTER JAPAN	1	0.095
NATIONAL CANCER CENTRE SINGAPORE NCCS	1	0.095
NATIONAL CHENG KUNG UNIVERSITY HOSPITAL	1	0.095
NATIONAL CHIAO TUNG UNIVERSITY	1	0.095
NATIONAL INSTITUTE OF CARDIOLOGY MEXICO	1	0.095
NATIONAL RESEARCH CENTRE FOR THE WORKING ENVIRONMENT	1	0.095
NATL CTR FARMER HLTH	1	0.095
NATL HLTH INSURANCE	1	0.095
NATL INST MED SCI NUTR SALVADOR ZUBIRIN	1	0.095
NATL INST MENTAL HLTH NIMH	1	0.095
NATL INST PUBL HLTH	1	0.095
NATL KIDNEY FDN SINGAPORE	1	0.095
NATL MED ACAD POSTGRAD EDUC	1	0.095
NATL RES DEV CTR WELF HLTH	1	0.095
NATL RES DEV CTR WELF HLTH STAKES	1	0.095
NATL UNIV	1	0.095
NATL UNIV LA PLATA	1	0.095
NATL UNIV POLYCLIN	1	0.095
NATL WOMENS HOSP	1	0.095
NE FLORIDA PEDIAT DIABET CTR	1	0.095
NEMOURS CHILDRENS CLIN	1	0.095
NENG CHUN DIABET CLIN	1	0.095
NESS ZIONA MENTAL HLTH CTR	1	0.095
NETHERLANDS CANCER INSTITUTE	1	0.095
NETHERLANDS COMPREHENS CANC ORG	1	0.095
NETHERLANDS INSTITUTE FOR NEUROSCIENCE NIN KNAW	1	0.095
NEUROSCIENCE RESEARCH AUSTRALIA	1	0.095
NEW ENGLAND RESEARCH INSTITUTES	1	0.095
NEW HAMPSHIRE DEPT HLTH HUMAN SERV	1	0.095
NEW YORK CITY COLLEGE OF TECHNOLOGY	1	0.095
NEW YORK MEDICAL COLLEGE	1	0.095
NEW YORK REG CTR DIABET TRANSLAT RES	1	0.095
NEW YORK UNIV	1	0.095
NEWMAN UNIVERSITY BIRMINGHAM	1	0.095
NIH NATIONAL INSTITUTE OF ALLERGY INFECTIOUS DISEASES NIAID	1	0.095
NIH NATIONAL INSTITUTE OF NURSING RESEARCH NINR	1	0.095
NIIGATA UNIVERSITY	1	0.095
NILRATAN SIRCAR MED COLL	1	0.095
NORDSJAELLANDS HOSP	1	0.095
NORTH DAKOTA STATE UNIVERSITY FARGO	1	0.095
NORTH EAST MED SERV	1	0.095
NORTHERN ARIZONA UNIVERSITY	1	0.095
NORTHSHORE UNIVERSITY HEALTH SYSTEM	1	0.095
NORTHUMBRIA HEALTHCARE FDN TRUST	1	0.095
NORTHUMBRIA UNIVERSITY	1	0.095
NORTHWESTERN MEMORIAL HOSPITAL	1	0.095
NORWEGIAN UNIVERSITY OF LIFE SCIENCES	1	0.095
NOVA	1	0.095
NOVA SCOTIA HLTH AUTHOR	1	0.095
NOVARTIS	1	0.095
NOVONORDISK SPA	1	0.095
NOWOWIEJSKI HOSP	1	0.095
NSW BREAST CANC INST	1	0.095
NSW DEPT HLTH	1	0.095
OCHSNER HEALTH SYSTEM	1	0.095
ODENSE UNIVERSITY HOSPITAL	1	0.095
OFF DIANN M ACKARD	1	0.095
OHIO NORTHERN UNIVERSITY	1	0.095
OKANAGAN BARIATR SURG CTR	1	0.095
OKLAHOMA STATE UNIVERSITY STILLWATER	1	0.095
OKLAHOMA STATE UNIVERSITY SYSTEM	1	0.095
OPORTO HOSP CTR	1	0.095
OREGON WEIGHT LOSS SURG	1	0.095
OSAKA CITY UNIVERSITY	1	0.095
OSLO AKERSHUS UNIVERSITY COLLEGE	1	0.095
OSPED IMPERIA	1	0.095
PAKISTAN INSTITUTE OF MEDICAL SCIENCES	1	0.095
PARTNER DUSSELDORF	1	0.095
PATIENT ADVOCATE	1	0.095
PENN STATE HERSHEY DIABET INST	1	0.095
PENN STATE HERSHEY MED GRP FISHBURN RD	1	0.095
PENNSYLVANIA STATE SYSTEM OF HIGHER EDUCATION PASSHE	1	0.095
PEOPLES HOSP 115	1	0.095
PEOPLES HOSP JINHUA	1	0.095
PERMANENTE MEDICAL GROUPS	1	0.095
PHASE V TECHNOL	1	0.095
PHILADELPHIA VETERANS AFFAIRS MEDICAL CENTER	1	0.095
PIETRA LIGURE HOSP	1	0.095
PK NICOLLET INST	1	0.095
POLICLIN NEUROL PSYCHIAT INTERNEURON	1	0.095
POLISH ACADEMY OF SCIENCES	1	0.095
PONTIFICIA UNIVERSIDAD JAVERIANA	1	0.095
POPULAR MED COLL	1	0.095
POPULATION HEALTH RESEARCH INSTITUTE	1	0.095
PORTLAND STATE UNIVERSITY	1	0.095
PORTSMOUTH DIABET CTR PORTSMOUTH CITY PRIMARY C	1	0.095
PORTSMOUTH HOSPITALS NHS TRUST	1	0.095
PRIMARY CARE CTR OSSA MONTIEL	1	0.095
PRIMARY CARE CTR ZONA VB	1	0.095
PRIMARY CARE CTR ZONA VII	1	0.095
PRIMARY CARE HEAD OFF	1	0.095
PRINCE MANSOURE HOSP	1	0.095
PRINCE SULTAN MIL MED CITY	1	0.095
PRINCESS ALEXANDRA HOSP	1	0.095
PRINCESS MARGARET HOSP CHILDREN	1	0.095
PROF M VISWANATHANS DIABET RES CTR	1	0.095
PROFESS DATA ANALYSTS INC	1	0.095
PROGRAM HLTH ECON OUTCOME MEASURES	1	0.095
PROJECT OPEN HAND	1	0.095
PUBL HLTH SERV AMSTERDAM	1	0.095
PUBLIC HEALTH FOUNDATION OF INDIA	1	0.095
PUSAN NATIONAL UNIVERSITY	1	0.095
QUANTELL INC	1	0.095
QUEEN ALEXANDRA HOSPITAL	1	0.095
QUEEN ELIZABETH II HEALTH SCIENCES CENTRE	1	0.095
QUEEN SILVIA CHILDREN S HOSPITAL	1	0.095
QUEENS COLLEGE NY CUNY	1	0.095
RAINBOW BABIES CHILDREN S HOSPITAL	1	0.095
RALPH H JOHNSON VET ADM MED CTR	1	0.095
RAMBAM HEALTH CARE CAMPUS	1	0.095
REGENSTRIEF INSTITUTE INC	1	0.095
REGGIO EMILIA MENTAL HLTH DEPT	1	0.095
RESEARCH INSTITUTE AT NATIONWIDE CHILDREN S HOSPITAL	1	0.095
RINKEBY HLTH CTR	1	0.095
ROBERT KOCH INSTITUTE	1	0.095
ROBERT WOOD JOHNSON FOUNDATION RWJF	1	0.095
ROCHE DIABET CARE	1	0.095
ROCHE DIABET CARE GMBH	1	0.095
ROCKEFELLER UNIVERSITY	1	0.095
ROCKY MOUNTAIN UNIVERSITY HEALTH PROFESSIONS	1	0.095
ROSALIND FRANKLIN UNIVERSITY MEDICAL SCIENCE	1	0.095
ROTHERHAM INST OBES	1	0.095
ROYAL COLLEGE OF SURGEONS IRELAND	1	0.095
ROYAL FREE LONDON NHS FOUNDATION TRUST	1	0.095
ROYAL INFIRMARY OF EDINBURGH	1	0.095
ROYAL LIVERPOOL BROADGREEN UNIVERSITY HOSPITALS NHS TRUST	1	0.095
ROYAL LIVERPOOL UNIVERSITY HOSPITAL	1	0.095
ROYAL LONDON HOSPITAL	1	0.095
ROYAL MED SERV COLL ALLIED PROFESS	1	0.095
ROYAL MELBOURNE INSTITUTE OF TECHNOLOGY RMIT	1	0.095
ROYAL NETHERLANDS ACADEMY OF ARTS SCIENCES	1	0.095
ROYAL NORTH SHORE HOSPITAL	1	0.095
RUTGERS STATE UNIVERSITY NEW BRUNSWICK	1	0.095
SAHLGRENSKA UNIVERSITY HOSPITAL	1	0.095
SAINT FRANCIS XAVIER UNIVERSITY CANADA	1	0.095
SAINT LOUIS UNIVERSITY	1	0.095
SAINT MICHAELS HOSPITAL TORONTO	1	0.095
SAMATVAM ENDOCRINOL DIABET CTR	1	0.095
SAMUEL MERRITT UNIVERSITY	1	0.095
SAN ANTONIO MILITARY MEDICAL CENTER	1	0.095
SAN BORTOLO HOSPITAL	1	0.095
SAN RAFFAELE RESNATI HOSP	1	0.095
SANGATH	1	0.095
SANOFI FRANCE	1	0.095
SAO JOAO HOSPITAL	1	0.095
SCH HLTH EXERCISE SCI	1	0.095
SCH MED	1	0.095
SCHNEIDER ASSOCIATES PSYCHOL SERV	1	0.095
SCIENCE APPLICATIONS INTERNATIONAL CORPORATION SAIC	1	0.095
SCIENCE TECHNOLOGY FACILITIES COUNCIL STFC	1	0.095
SCRIPPS RESEARCH INSTITUTE	1	0.095
SDSU	1	0.095
SEOUL NATIONAL UNIVERSITY HOSPITAL	1	0.095
SERBIAN ACADEMY OF SCIENCES ARTS	1	0.095
SHAHID BEHESHTI UNIV MED SCI	1	0.095
SHAHID BEHESHTI UNIVERSITY MEDICAL SCIENCES	1	0.095
SHANDONG MED COLL	1	0.095
SHANDONG UNIVERSITY OF TRADITIONAL CHINESE MEDICINE	1	0.095
SHANGHAI JIAO TONG UNIVERSITY	1	0.095
SHEFFIELD HLTH SOCIAL CARE NHS FDN TRUST	1	0.095
SHIMADA HOSP	1	0.095
SHIN CLIN	1	0.095
SHINSHU UNIVERSITY	1	0.095
SHIRAIWA MED CLIN	1	0.095
SHIRE PHARMACEUTICALS LIMITED	1	0.095
SHOWA GEN HOSP	1	0.095
SICHUAN PROVINCIAL PEOPLE S HOSPITAL	1	0.095
SILESIAN CENTER FOR HEART DISEASES	1	0.095
SINGAPORE INSTITUTE FOR CLINICAL SCIENCES	1	0.095
SIUH	1	0.095
SKMC	1	0.095
SMITH COLLEGE	1	0.095
SOCIAL SECTORS DEV STRATEGIES	1	0.095
SODERTORN UNIVERSITY	1	0.095
SOMERSET PARTNERSHIP NHS FDN TRUST	1	0.095
SOONCHUNHYANG UNIVERSITY	1	0.095
SOPHIAHEMMET UNIV	1	0.095
SOPHIE DAVIS SCHOOL OF BIOMEDICAL EDUCATION	1	0.095
SOUTH EASTERN SYDNEY LOCAL HLTH DIST	1	0.095
SOUTH LONDON MAUDSLEY NHS TRUST	1	0.095
SOUTHAMPTON GEN HOSP MP113	1	0.095
SOUTHEAST UNIVERSITY CHINA	1	0.095
SOUTHEASTERN HLTH	1	0.095
SOUTHERN HLTH	1	0.095
SOUTHERN ILLINOIS UNIVERSITY EDWARDSVILLE	1	0.095
SOUTHERN ILLINOIS UNIVERSITY SYSTEM	1	0.095
SP MED COLL	1	0.095
SPANISH CATHOLIC CTR	1	0.095
SPECIALISED DIABET PRACTICE LEVERKUSEN	1	0.095
SPITAL GRABS	1	0.095
ST ANNA HOSP	1	0.095
ST BARNABAS HOSP	1	0.095
ST JOHN HOSPITAL MEDICAL CENTER	1	0.095
ST JOSEPH UNIV BEIRUT	1	0.095
ST JOSEPHS HOSP	1	0.095
ST LUKES TEACHING HOSP	1	0.095
ST PAULS HOSP	1	0.095
STAKEHOLDER RELAT	1	0.095
STAKES	1	0.095
STAKES NATL RES DEV CTR WELF HLTH	1	0.095
STAPLEFORD CTR	1	0.095
STAT COLLABORAT INC	1	0.095
STATE HIGHER VOCAT SCH	1	0.095
STATE INST DIABET ENDOCRINOL RIO DE JANEIRO	1	0.095
STATE UNIV HOSP RIO DE JANEIRO	1	0.095
STATE UNIVERSITY OF NEW YORK SUNY BUFFALO	1	0.095
STFC RUTHERFORD APPLETON LABORATORY	1	0.095
STOFFWECHSELZENTRUM RHEIN PFALZ	1	0.095
STOLPEGAARD PSYCHOTHERAPY CTR	1	0.095
STRUCTURED HEALTHCARE INITIAT	1	0.095
SUD FRANCILIEN HOSP	1	0.095
SWANSEA UNIVERSITY	1	0.095
SYRACUSE UNIVERSITY	1	0.095
TAIAN CITY CENT HOSP	1	0.095
TAIBAH UNIVERSITY	1	0.095
TAICHUNG VETERANS GENERAL HOSPITAL	1	0.095
TAIF UNIVERSITY	1	0.095
TAINAN HOSP	1	0.095
TAIPEI TZU CHI HOSP	1	0.095
TAIZHOU FIRST PEOPLES HOSP	1	0.095
TAKAHASHI FAMILY CLIN	1	0.095
TAKAMATSU CITY OFF	1	0.095
TAMKANG UNIVERSITY	1	0.095
TAMPERE UNIV APPL SCI	1	0.095
TDE HEALTHCARE CORP	1	0.095
TECHNICAL UNIVERSITY OF MUNICH	1	0.095
TECHNION ISRAEL INSTITUTE OF TECHNOLOGY	1	0.095
TECHNOL EDUC INST ATHENS	1	0.095
TECHNOL EDUC INST EPIRUS	1	0.095
TEL HAI ACADEMY COLLEGE	1	0.095
TELETHON KIDS INSTITUTE	1	0.095
TEMPLE UNIVERSITY	1	0.095
TEXAS STATE UNIVERSITY SAN MARCOS	1	0.095
TEXAS STATE UNIVERSITY SYSTEM	1	0.095
TEXAS TECH UNIVERSITY SYSTEM	1	0.095
TEXAS WOMANS UNIVERSITY	1	0.095
THAMESREACH	1	0.095
TIANJIN MEDICAL UNIVERSITY	1	0.095
TNS HEALTHCARE	1	0.095
TORONTO REHABILITATION INSTITUTE	1	0.095
TRIPURA MED COLL	1	0.095
TU DU OBSTET GYNECOL HOSP	1	0.095
TULANE UNIVERSITY	1	0.095
TWEESTEDEN HOSP	1	0.095
TZANEIO GEN HOSP PIRAEUS	1	0.095
TZU CHI UNIVERSITY	1	0.095
UCI HLTH POLICY RES INST	1	0.095
UCL MEDICAL SCHOOL	1	0.095
UGANDA MARTYRS UNIVERSITY	1	0.095
UMEA UNIVERSITY	1	0.095
UMM AL QURA UNIVERSITY	1	0.095
UNC GILLINGS SCH GLOBAL HLTH	1	0.095
UNC SCH MED	1	0.095
UNITED STATES ARMY	1	0.095
UNITED STATES DEPARTMENT OF AGRICULTURE USDA	1	0.095
UNITED STATES DEPARTMENT OF DEFENSE	1	0.095
UNITED STATES NAVY	1	0.095
UNIV CA	1	0.095
UNIV HOSP	1	0.095
UNIV HOSP DOCTOR PESET	1	0.095
UNIV HOSP OULU	1	0.095
UNIV HOSP POLICLIN VITTORIO EMANUELE CATANIA SICI	1	0.095
UNIV HOSP SAN JUAN	1	0.095
UNIV INCARNATE WORD	1	0.095
UNIV JUAREZ AUTONOMA TABASCO	1	0.095
UNIV LOWER SILESIA	1	0.095
UNIV NIIGATA PREFECTURE	1	0.095
UNIV PSYCHIAT CLIN RIJEKA	1	0.095
UNIV SOUTH HAMPTON	1	0.095
UNIV VIGO SERGAS	1	0.095
UNIV VITA SAN RAFFAELE	1	0.095
UNIV WEST LONDON	1	0.095
UNIV WINDSOR	1	0.095
UNIVERSIDAD DE CASTILLA LA MANCHA	1	0.095
UNIVERSIDAD DE LA LAGUNA	1	0.095
UNIVERSIDAD JUAREZ AUTONOMA DE TABASCO	1	0.095
UNIVERSIDAD LOYOLA ANDALUCIA	1	0.095
UNIVERSIDAD NACIONAL DE EDUCACION A DISTANCIA UNED	1	0.095
UNIVERSIDADE DE SAO PAULO	1	0.095
UNIVERSIDADE DO MINHO	1	0.095
UNIVERSIDADE DO PORTO	1	0.095
UNIVERSITAT DE GIRONA	1	0.095
UNIVERSITE CATHOLIQUE LOUVAIN	1	0.095
UNIVERSITE DE BORDEAUX	1	0.095
UNIVERSITE DE LYON COMUE	1	0.095
UNIVERSITE DE MONTPELLIER	1	0.095
UNIVERSITE GRENOBLE ALPES UGA	1	0.095
UNIVERSITE PARIS 13	1	0.095
UNIVERSITE SIDI MOHAMED BEN ABDELLAH FES	1	0.095
UNIVERSITI MALAYA	1	0.095
UNIVERSITI SAINS MALAYSIA	1	0.095
UNIVERSITY COLLEGE CORK	1	0.095
UNIVERSITY COLLEGE DUBLIN	1	0.095
UNIVERSITY COLLEGE OF SOUTHEAST NORWAY	1	0.095
UNIVERSITY HOSPITAL ATTIKON	1	0.095
UNIVERSITY HOSPITAL BRUSSELS	1	0.095
UNIVERSITY HOSPITAL LEUVEN	1	0.095
UNIVERSITY HOSPITAL MAINZ	1	0.095
UNIVERSITY HOSPITAL OF GIESSEN MARBURG	1	0.095
UNIVERSITY HOSPITAL OF HERAKLION	1	0.095
UNIVERSITY HOSPITAL OF NORTH NORWAY	1	0.095
UNIVERSITY HOSPITALS OF CLEVELAND	1	0.095
UNIVERSITY OF BASEL	1	0.095
UNIVERSITY OF BERGAMO	1	0.095
UNIVERSITY OF BIELSKO BIALA	1	0.095
UNIVERSITY OF BRIGHTON	1	0.095
UNIVERSITY OF CALIFORNIA RIVERSIDE	1	0.095
UNIVERSITY OF CALIFORNIA SANTA BARBARA	1	0.095
UNIVERSITY OF CENTRAL LANCASHIRE	1	0.095
UNIVERSITY OF COLOMBO	1	0.095
UNIVERSITY OF COLORADO DENVER	1	0.095
UNIVERSITY OF CRETE	1	0.095
UNIVERSITY OF DELHI	1	0.095
UNIVERSITY OF DUNDEE	1	0.095
UNIVERSITY OF ESSEX	1	0.095
UNIVERSITY OF FLORENCE	1	0.095
UNIVERSITY OF GENOA	1	0.095
UNIVERSITY OF GEORGIA	1	0.095
UNIVERSITY OF HAIFA	1	0.095
UNIVERSITY OF HERTFORDSHIRE	1	0.095
UNIVERSITY OF HOUSTON	1	0.095
UNIVERSITY OF HOUSTON SYSTEM	1	0.095
UNIVERSITY OF HULL	1	0.095
UNIVERSITY OF LEEDS	1	0.095
UNIVERSITY OF LEIPZIG	1	0.095
UNIVERSITY OF LJUBLJANA	1	0.095
UNIVERSITY OF LOUISVILLE	1	0.095
UNIVERSITY OF MACAU	1	0.095
UNIVERSITY OF MESSINA	1	0.095
UNIVERSITY OF MINNESOTA DULUTH	1	0.095
UNIVERSITY OF MISSOURI COLUMBIA	1	0.095
UNIVERSITY OF MOSTAR	1	0.095
UNIVERSITY OF NORTH CAROLINA WILMINGTON	1	0.095
UNIVERSITY OF NORTH FLORIDA	1	0.095
UNIVERSITY OF NOTRE DAME AUSTRALIA	1	0.095
UNIVERSITY OF OKLAHOMA HEALTH SCIENCES CENTER	1	0.095
UNIVERSITY OF OKLAHOMA OKLAHOMA CITY	1	0.095
UNIVERSITY OF OKLAHOMA SYSTEM	1	0.095
UNIVERSITY OF OTTAWA	1	0.095
UNIVERSITY OF PARIS DESCARTES	1	0.095
UNIVERSITY OF PAVIA	1	0.095
UNIVERSITY OF PISA	1	0.095
UNIVERSITY OF PUERTO RICO	1	0.095
UNIVERSITY OF PUERTO RICO MEDICAL SCIENCES CAMPUS	1	0.095
UNIVERSITY OF QUEBEC	1	0.095
UNIVERSITY OF QUEBEC TROIS RIVIERES	1	0.095
UNIVERSITY OF RIJEKA	1	0.095
UNIVERSITY OF ROCHESTER	1	0.095
UNIVERSITY OF SAN DIEGO	1	0.095
UNIVERSITY OF SEVILLA	1	0.095
UNIVERSITY OF SIENA	1	0.095
UNIVERSITY OF SOCIAL SCIENCES HUMANITIES POLAND	1	0.095
UNIVERSITY OF SOUTH CAROLINA COLUMBIA	1	0.095
UNIVERSITY OF SOUTH CAROLINA SYSTEM	1	0.095
UNIVERSITY OF SOUTHERN QUEENSLAND	1	0.095
UNIVERSITY OF STIRLING	1	0.095
UNIVERSITY OF SUSSEX	1	0.095
UNIVERSITY OF TAMPERE	1	0.095
UNIVERSITY OF TENNESSEE HEALTH SCIENCE CENTER	1	0.095
UNIVERSITY OF TENNESSEE SYSTEM	1	0.095
UNIVERSITY OF TEXAS AT SAN ANTONIO UTSA	1	0.095
UNIVERSITY OF TEXAS HEALTH SAN ANTONIO	1	0.095
UNIVERSITY OF TEXAS HEALTH SCIENCE CENTER HOUSTON	1	0.095
UNIVERSITY OF TEXAS RIO GRANDE VALLEY	1	0.095
UNIVERSITY OF TEXAS SOUTHWESTERN MEDICAL CENTER DALLAS	1	0.095
UNIVERSITY OF THE FREE STATE	1	0.095
UNIVERSITY OF THE WESTERN CAPE	1	0.095
UNIVERSITY OF TSUKUBA	1	0.095
UNIVERSITY OF VIENNA	1	0.095
UNIVERSITY OF VIGO	1	0.095
UNIVERSITY OF WEST GEORGIA	1	0.095
UNIVERSITY OF WISCONSIN MILWAUKEE	1	0.095
UNIVERSITY OF WITWATERSRAND	1	0.095
UNIVERSITY OF WOLLONGONG	1	0.095
UNIVERSITY OF WURZBURG	1	0.095
UNIVERSITY OF YORK UK	1	0.095
UNIVERSITY OF ZAGREB	1	0.095
UNIVERSITY OF ZURICH	1	0.095
US DEPT VET AFFAIRS VA PUGET SOUND HLTH CARE SYST	1	0.095
US FOOD DRUG ADMINISTRATION FDA	1	0.095
USL NORD OVEST TOSCANA	1	0.095
UTAH STATE UNIVERSITY	1	0.095
VA ANN ARBOR CTR CLIN MANAGEMENT RES	1	0.095
VA COMMONWEALTH UNIV	1	0.095
VA CTR CLIN MANAGEMENT RES	1	0.095
VA CTR HLTH EQU RES PROMOT	1	0.095
VA NEW JERSEY HLTH CARE SYST	1	0.095
VA NORTH TEXAS HEALTH CARE SYSTEM	1	0.095
VA OFF PATIENT CARE	1	0.095
VA S CENT MENTAL ILLNESS RES EDUC CLIN CTR	1	0.095
VA TENNESSEE VALLEY HEALTHCARE SYSTEM	1	0.095
VALL D HEBRON INSTITUT DE RECERCA VHIR	1	0.095
VAN HORN CONSULTING	1	0.095
VANDERBILT UNIVERSITY PEABODY COLLEGE	1	0.095
VESTFOLD HLTH TRUST	1	0.095
VESTFOLD HOSP TRUST	1	0.095
VET AFFAIRS CTR CLIN MANAGEMENT RES	1	0.095
VET AFFAIRS PUGET SOUND HEALTH CARE SYSTEM	1	0.095
VICTOR BABES UNIVERSITY OF MEDICINE PHARMACY TIMISOARA	1	0.095
VICTORIA UNIVERSITY	1	0.095
VIRGEN DEL ROCIO UNIVERSITY HOSPITAL	1	0.095
VUK VRHOVAC INST	1	0.095
WAGENINGEN UNIVERSITY RESEARCH	1	0.095
WAITEMATA DIST HLTH BOARD	1	0.095
WALAILAK UNIVERSITY	1	0.095
WASHINGTON CTR WEIGHT MANAGEMENT RES	1	0.095
WASHINGTON STATE UNIVERSITY	1	0.095
WATANABE MED CLIN	1	0.095
WATERLOO WELLINGTON SELF MANAGEMENT PROGRAM	1	0.095
WEIGHT WATCHERS INT	1	0.095
WEILL CORNELL MEDICAL COLLEGE	1	0.095
WEILL CORNELL MEDICAL COLLEGE QATAR	1	0.095
WENZHOU MEDICAL UNIVERSITY	1	0.095
WESLEYAN UNIVERSITY	1	0.095
WEST BENGAL HLTH SERV	1	0.095
WEST MORETON HOSP HLTH SERV	1	0.095
WEST VIRGINIA UNIVERSITY	1	0.095
WESTERN HOSPITAL	1	0.095
WESTERN UNIVERSITY UNIVERSITY OF WESTERN ONTARIO	1	0.095
WESTFIELD STATE COLLEGE	1	0.095
WHO	1	0.095
WILFORD HALL AMBULATORY SURG CTR	1	0.095
WINTHROP UNIVERSITY HOSPITAL	1	0.095
WRIGHT STATE UNIVERSITY DAYTON	1	0.095
XUZHOU CTR DIS CONTROL PREVENT	1	0.095
YAMAGUCHI UNIVERSITY	1	0.095
YOKOHAMA CITY UNIVERSITY	1	0.095
YONSEI UNIVERSITY	1	0.095
YONSEI UNIVERSITY HEALTH SYSTEM	1	0.095
YOUR DIABET ENDOCRINE NUTR GRP	1	0.095
YUANPEI UNIV	1	0.095
YUANPEI UNIV MED TECHNOL	1	0.095
ZIV HOSP	1	0.095
ZUWE HOFPOORT REG PSYCHIAT CTR	1	0.095
