# Supplementary material for: Characterizing Hotspots and Frontier Landscapes of Diabetes-Specific Distress from 2000 to 2018: A Bibliometric Study
Source: Biomed Res Int. 2020 Jan 15;2020:8691451. doi: 10.1155/2020/8691451 (PMC6985931; doi:10.1155/2020/8691451)
Supplement: Supplementary Materials — S1-1: raw citing literature and cited references. S1-2: raw citing literature and cited references (1). S1-3: raw citing literatures and cited references. S2: the number of publications by year. S3: country/region distribution. S4: institutes distribution. S5: authors distribution. S6: journals distribution. [file 8691451.f1.zip › 8691451.f1/S5 Authors distribution.xlsx]

## Sheet: Sheet1
Author	Records	% of 1051
SNOEK FJ	53	5.043
POUWER F	50	4.757
FISHER L	39	3.711
SPEIGHT J	28	2.664
POLONSKY WH	26	2.474
HERMANNS N	22	2.093
HESSLER D	21	1.998
HEINE RJ	17	1.618
ISHII H	17	1.618
KULZER B	17	1.618
HAYASHINO Y	15	1.427
PEYROT M	15	1.427
TSUJII S	15	1.427
HAAK T	14	1.332
MASHARANI U	14	1.332
WILLAING I	14	1.332
DE WIT M	13	1.237
SKOVLUND SE	13	1.237
EGEDE LE	12	1.142
NICOLUCCI A	12	1.142
WEINGER K	12	1.142
NEFS G	11	1.047
RUTTEN GEHM	11	1.047
SKINNER TC	11	1.047
GONZALEZ JS	10	0.951
HESSLER DM	10	0.951
MELKUS GD	10	0.951
SCHMITZ N	10	0.951
WHITTEMORE R	10	0.951
BROWNE JL	9	0.856
GRAUE M	9	0.856
HENDRIECKX C	9	0.856
HOOD KK	9	0.856
MULLAN JT	9	0.856
OKAMURA S	9	0.856
QUINN L	9	0.856
VAN DER PLOEG HM	9	0.856
EHRMANN D	8	0.761
GLASGOW RE	8	0.761
MASHITANI T	8	0.761
PETERS AL	8	0.761
ROKNE B	8	0.761
STRYCKER LA	8	0.761
TWISK JWR	8	0.761
WALKER RJ	8	0.761
WENTZEL-LARSEN T	8	0.761
BURNS KK	7	0.666
DENOLLET J	7	0.666
GREY M	7	0.666
HOLMES-TRUSCOTT E	7	0.666
KIVIMAKI M	7	0.666
KOKOSZKA A	7	0.666
NIJPELS G	7	0.666
PIETTE JD	7	0.666
SCHMITT A	7	0.666
TACK CJ	7	0.666
TANENBAUM ML	7	0.666
VALLIS M	7	0.666
WEISSBERG-BENCHELL J	7	0.666
ANDERSON BJ	6	0.571
BOWYER V	6	0.571
CHESLA CA	6	0.571
CHYUN D	6	0.571
DEKKER JM	6	0.571
GORTER KJ	6	0.571
HILLIARD ME	6	0.571
HOLT RIG	6	0.571
PIBERNIK-OKANOVIC M	6	0.571
REIMER A	6	0.571
SKAFF MM	6	0.571
TRIEF PM	6	0.571
WEINSTOCK RS	6	0.571
WELCH G	6	0.571
ADRIAANSE MC	5	0.476
AIKENS JE	5	0.476
BAUMEISTER H	5	0.476
BLUMER I	5	0.476
BURNS RJ	5	0.476
CUIJPERS P	5	0.476
DAVIES M	5	0.476
DEVRIES JH	5	0.476
DIAMANT M	5	0.476
DUE-CHRISTENSEN M	5	0.476
EDELMAN SV	5	0.476
FRITSCHI C	5	0.476
GABBAY RA	5	0.476
HAJOS TRS	5	0.476
HERPERTZ S	5	0.476
KUWATA H	5	0.476
LEE J	5	0.476
LINKS TP	5	0.476
LUCISANO G	5	0.476
NARANJO D	5	0.476
NYKLICEK I	5	0.476
OSBORN CY	5	0.476
POP VJ	5	0.476
RIPER H	5	0.476
SANDERMAN R	5	0.476
SELIGMAN HK	5	0.476
STREISAND R	5	0.476
TANG TS	5	0.476
VAHTERA J	5	0.476
VAN DER VEN NCW	5	0.476
VAN SON J	5	0.476
VIRTANEN M	5	0.476
VOS RC	5	0.476
WANG RH	5	0.476
WENS J	5	0.476
ZOFFMANN V	5	0.476
AREAN P	4	0.381
BEVERLY EA	4	0.381
BOT M	4	0.381
CHEW BH	4	0.381
DEMPSTER M	4	0.381
DESCHENES SS	4	0.381
EBERT DD	4	0.381
FURUYA M	4	0.381
GEBREGZIABHER M	4	0.381
GEELHOED-DUIJVESTIJN PHLM	4	0.381
GRIVA K	4	0.381
HAUGSTVEDT A	4	0.381
HEISLER M	4	0.381
HOLLEMAN F	4	0.381
JASER SS	4	0.381
JOENSEN LE	4	0.381
KEERS JC	4	0.381
KHUNTI K	4	0.381
KITATANI M	4	0.381
KLOOS C	4	0.381
KRAMER G	4	0.381
KUNISS N	4	0.381
LUYCKX K	4	0.381
MARTIN-HARRIS B	4	0.381
MONAGHAN M	4	0.381
MOONS P	4	0.381
MULLER UA	4	0.381
NEWLIN K	4	0.381
PETRAK F	4	0.381
RIJKEN M	4	0.381
RUBIN RR	4	0.381
SNOEK F	4	0.381
STRYCKER L	4	0.381
STURT J	4	0.381
TSUJI I	4	0.381
WAGNER JA	4	0.381
WEETS I	4	0.381
ZAGARINS SE	4	0.381
ZHANG P	4	0.381
ADAMSON U	3	0.285
AGHILI R	3	0.285
ALI MK	3	0.285
ALLEN NA	3	0.285
ALMDAL TP	3	0.285
AMSBERG S	3	0.285
AREAN PA	3	0.285
ATLANTIS E	3	0.285
BAZELMANS E	3	0.285
BEALS J	3	0.285
BEEKMAN ATF	3	0.285
BERKING M	3	0.285
BOGELUND M	3	0.285
BOUMA J	3	0.285
BRUMBY S	3	0.285
CARVALHO AF	3	0.285
CUMMINGS DM	3	0.285
DAVIES MJ	3	0.285
DEARY IJ	3	0.285
ELDRUP E	3	0.285
ERIKSSON AK	3	0.285
ERVASTI J	3	0.285
FEINN R	3	0.285
FERNANDEZ A	3	0.285
FRANKS MM	3	0.285
FUNNELL M	3	0.285
FUNNELL MM	3	0.285
GAGLIARDINO JJ	3	0.285
GALE CR	3	0.285
GANDA OP	3	0.285
GARIEPY G	3	0.285
GREENFIELD S	3	0.285
GUZMAN S	3	0.285
HAGGER V	3	0.285
HANES SJ	3	0.285
HELLER S	3	0.285
HILDING A	3	0.285
HOGENELST MHE	3	0.285
HOLMES CS	3	0.285
HOMMEL E	3	0.285
HOOGENDOORN CJ	3	0.285
HOZAWA A	3	0.285
HSU HC	3	0.285
IBURI T	3	0.285
ISMAIL K	3	0.285
IVERSEN MM	3	0.285
JACKSON RA	3	0.285
JEFFERSON V	3	0.285
JIANG DF	3	0.285
JOHANSSON UB	3	0.285
JOKELA M	3	0.285
KALRA S	3	0.285
KANE NS	3	0.285
KANTER RA	3	0.285
KAPLAN SH	3	0.285
KARLSEN B	3	0.285
KASTELEYN MJ	3	0.285
KHAMSEH ME	3	0.285
KHOO EYH	3	0.285
KIECOLT-GLASER JK	3	0.285
KOSTENSE PJ	3	0.285
KRICHBAUM M	3	0.285
LAFFEL LM	3	0.285
LAURITZEN T	3	0.285
LEE Y	3	0.285
LEE YJ	3	0.285
LEE YS	3	0.285
LEHR D	3	0.285
LI CY	3	0.285
LINS PE	3	0.285
LLOYD CE	3	0.285
MALEK M	3	0.285
MANN K	3	0.285
MANSON SM	3	0.285
MARCHESINI G	3	0.285
MARTYN-NEMETH P	3	0.285
MATSUNAGA S	3	0.285
MATTHEWS DR	3	0.285
MCGUIRE BE	3	0.285
METELKO Z	3	0.285
MIDTHJELL K	3	0.285
MOLLEMA ED	3	0.285
MOMMERSTEEG PMC	3	0.285
MULLAN J	3	0.285
NAKAYA N	3	0.285
NARAYAN KMV	3	0.285
NOBIS S	3	0.285
NOUWEN A	3	0.285
OSTENSON CG	3	0.285
PARK C	3	0.285
PELTZER K	3	0.285
PENTTI J	3	0.285
PERRY GS	3	0.285
PINTAUDI B	3	0.285
POLONSKY W	3	0.285
POP V	3	0.285
RAUSCH J	3	0.285
REDDY P	3	0.285
RIDDERSTRALE M	3	0.285
RITHOLZ MD	3	0.285
RITTER PL	3	0.285
RONDAGS SMPA	3	0.285
ROOK KS	3	0.285
ROSLAND AM	3	0.285
ROSSI MC	3	0.285
SANDBERG J	3	0.285
SCHRAM MT	3	0.285
SIMINERIO L	3	0.285
SINGH H	3	0.285
SMITH KJ	3	0.285
STRANDBERG RB	3	0.285
STRINE TW	3	0.285
SZABO S	3	0.285
TAI ES	3	0.285
TENNEN H	3	0.285
TESFAYE S	3	0.285
TROMP-WEVER AME	3	0.285
VALOJERDI AE	3	0.285
VAN DEN DONK M	3	0.285
VAN VUGT M	3	0.285
VENTURA AD	3	0.285
VITACOLONNA E	3	0.285
VOLKENING LK	3	0.285
WEE HL	3	0.285
WILLIAMS JS	3	0.285
WOLF G	3	0.285
WREDLING R	3	0.285
YEH MC	3	0.285
ZHAO GX	3	0.285
AALTO AM	2	0.19
AANSTOOT HJ	2	0.19
ADAMS RN	2	0.19
ADER HJ	2	0.19
AKISKAL H	2	0.19
AKISKAL K	2	0.19
AL SAYAH F	2	0.19
AL-NSOUR M	2	0.19
ALBUS C	2	0.19
ALMDAL T	2	0.19
ALMEIDA OP	2	0.19
AMBROSINO JM	2	0.19
ANDERBRO T	2	0.19
ANDERSON B	2	0.19
ANDERSON D	2	0.19
ANDERSON JR	2	0.19
ANDERSON RT	2	0.19
AVALOS G	2	0.19
BAAN CA	2	0.19
BANI-ISSA W	2	0.19
BANKS E	2	0.19
BARKER L	2	0.19
BATTY GD	2	0.19
BEEKMAN AT	2	0.19
BEGIC D	2	0.19
BELBEISI A	2	0.19
BELFIGLIO M	2	0.19
BENEDIKTSSON R	2	0.19
BERG CA	2	0.19
BERKOWITZ R	2	0.19
BERMUDEZ-MILLAN A	2	0.19
BERRY E	2	0.19
BERRY JT	2	0.19
BEST JD	2	0.19
BEULENS JWJ	2	0.19
BEUTEL ME	2	0.19
BIERHAUS A	2	0.19
BILLIMEK J	2	0.19
BILO HJG	2	0.19
BINKO DH	2	0.19
BLACKBERRY I	2	0.19
BLANCHARD J	2	0.19
BLONK MC	2	0.19
BOLGE SC	2	0.19
BROOKS KM	2	0.19
BROWN JB	2	0.19
BRU E	2	0.19
BULOTTA A	2	0.19
BURSELL SE	2	0.19
BUTLER AM	2	0.19
BYLES JE	2	0.19
CABALLERO AE	2	0.19
CAMERON F	2	0.19
CAMPBELL L	2	0.19
CAPUTO S	2	0.19
CARANDANG K	2	0.19
CAREY ME	2	0.19
CHAN C	2	0.19
CHANDRASEKARA A	2	0.19
CHATEAU D	2	0.19
CHEN HY	2	0.19
CHEN R	2	0.19
CHENG L	2	0.19
CHHABRA J	2	0.19
CHOI KC	2	0.19
CHOI SE	2	0.19
CHOW CC	2	0.19
CHUN KM	2	0.19
CLOSE KL	2	0.19
COMASCHI M	2	0.19
CONSEDINE NS	2	0.19
CONTI C	2	0.19
CORATHERS SD	2	0.19
CORCOY R	2	0.19
CRADOCK S	2	0.19
CRAFT C	2	0.19
CROFT JB	2	0.19
CULLY JA	2	0.19
CUTFIELD RG	2	0.19
D'HONDT N	2	0.19
DAIN MP	2	0.19
DALE J	2	0.19
DALFRA MG	2	0.19
DAMIO G	2	0.19
DAVIS TC	2	0.19
DE BERARDIS G	2	0.19
DE GROOTH R	2	0.19
DE VRIES L	2	0.19
DEATON C	2	0.19
DELAHANTY LM	2	0.19
DELVY R	2	0.19
DENHAM SA	2	0.19
DENNEDY MC	2	0.19
DENNICK K	2	0.19
DHINGRA S	2	0.19
DI NARDO B	2	0.19
DICKINSON JK	2	0.19
DIMMOCK J	2	0.19
DISMUKE CE	2	0.19
DOLAN LM	2	0.19
DORAN T	2	0.19
DRAY-SPIRA R	2	0.19
DUNBAR JA	2	0.19
DUNNE F	2	0.19
DUNNING T	2	0.19
EKBOM A	2	0.19
ELASY TA	2	0.19
ERDTSIECK RJ	2	0.19
ESCOBAR O	2	0.19
EVANS M	2	0.19
FARSHCHI A	2	0.19
FAUDE-LANG V	2	0.19
FEENEY P	2	0.19
FERRARI M	2	0.19
FIGUEIRA ML	2	0.19
FIKKAN J	2	0.19
FINAN PH	2	0.19
FISH AF	2	0.19
FITZGERALD S	2	0.19
FLEER J	2	0.19
FORD ES	2	0.19
FORLANI G	2	0.19
FRANCIOSI M	2	0.19
FRANKO DL	2	0.19
FRIER BM	2	0.19
FRIIS AM	2	0.19
FULCHERI M	2	0.19
GAFFNEY G	2	0.19
GAHR A	2	0.19
GEELHOED-DUIJVESTIJN PH	2	0.19
GENTILE S	2	0.19
GLASER R	2	0.19
GLASGOW R	2	0.19
GOEBEL-FABBRI AE	2	0.19
GOFF D	2	0.19
GOIS C	2	0.19
GOLD AE	2	0.19
GOLDBERG M	2	0.19
GRANT RW	2	0.19
GROSS JL	2	0.19
GROSSMAN AB	2	0.19
GUCCIARDI E	2	0.19
GUZMAN SJ	2	0.19
HALLIDAY JA	2	0.19
HAMDAN-MANSOUR AM	2	0.19
HAMMAD S	2	0.19
HAN Y	2	0.19
HANSEN UM	2	0.19
HARING HU	2	0.19
HARMAN-BOEHM I	2	0.19
HARRIS SE	2	0.19
HARTMANN M	2	0.19
HEAD J	2	0.19
HELGESON VS	2	0.19
HEMPHILL RC	2	0.19
HENDRIKS SH	2	0.19
HERDER C	2	0.19
HERNANDEZ R	2	0.19
HERZOG W	2	0.19
HEVEY D	2	0.19
HIRST K	2	0.19
HOEKSTRA JBL	2	0.19
HONIG A	2	0.19
HUMPERT PM	2	0.19
HYPHANTIS T	2	0.19
ICKS A	2	0.19
IEVERS-LANDIS C	2	0.19
ILKOVA H	2	0.19
INAGAKI N	2	0.19
ISMAIL M	2	0.19
ITURRALDE E	2	0.19
JACOBS EA	2	0.19
JACOBSON AM	2	0.19
JANUS ED	2	0.19
JASER S	2	0.19
JIMENEZ-GARCIA R	2	0.19
JOHNSON JA	2	0.19
JOHNSON MD	2	0.19
JOHNSON MH	2	0.19
JONES A	2	0.19
JUANG JH	2	0.19
KADOHIRO JK	2	0.19
KAHALY GJ	2	0.19
KAKIZAKI M	2	0.19
KALTHEUNER M	2	0.19
KAMPLING H	2	0.19
KATZ ML	2	0.19
KERSCH NYA	2	0.19
KIA M	2	0.19
KIEFFER EC	2	0.19
KILKKINEN A	2	0.19
KNOOP H	2	0.19
KOENIG HG	2	0.19
KOHLE K	2	0.19
KONTOPANTELIS E	2	0.19
KOPF S	2	0.19
KOSTEV K	2	0.19
KOTSIS K	2	0.19
KRAMER MHH	2	0.19
KREMER P	2	0.19
KUBIAK T	2	0.19
KUPFER R	2	0.19
KURIYAMA S	2	0.19
KWAN CML	2	0.19
LAATIKAINEN T	2	0.19
LAFFEL LMB	2	0.19
LAMOUREUX EL	2	0.19
LAPOLLA A	2	0.19
LASAITE L	2	0.19
LAURENT DD	2	0.19
LEE H	2	0.19
LEE HY	2	0.19
LEE JYC	2	0.19
LEE PJ	2	0.19
LEEMAN J	2	0.19
LEIGH L	2	0.19
LEWANDOWSKI P	2	0.19
LEWIS VL	2	0.19
LI F	2	0.19
LI XM	2	0.19
LICHTBLAU K	2	0.19
LINETZKY B	2	0.19
LIPMAN TH	2	0.19
LIPSCOMBE C	2	0.19
LISSPERS J	2	0.19
LITTLEWOOD K	2	0.19
LIU L	2	0.19
LIU Y	2	0.19
LORD JH	2	0.19
LORIG K	2	0.19
LOU QQ	2	0.19
LOVELL GP	2	0.19
LUBACH CHC	2	0.19
MADHU SV	2	0.19
MAIER B	2	0.19
MALIK S	2	0.19
MARSHALL MB	2	0.19
MARTEAU TM	2	0.19
MARTIN E	2	0.19
MARYNIUK MD	2	0.19
MAUGER DT	2	0.19
MCCARTHY MM	2	0.19
MCCOOMBE S	2	0.19
MCEWEN MM	2	0.19
MCGILL DE	2	0.19
MCINTOSH AM	2	0.19
MCINTYRE HD	2	0.19
MCKNIGHT-EILY LR	2	0.19
MEIGS JB	2	0.19
MELCHIONDA N	2	0.19
MENDENHALL E	2	0.19
MENDENHALL TJ	2	0.19
MICHAL M	2	0.19
MITANCHEZ D	2	0.19
MITTAG O	2	0.19
MOHR D	2	0.19
MOKDAD AH	2	0.19
MOLS F	2	0.19
MONTGOMERY B	2	0.19
MOREIRA RO	2	0.19
MULLER N	2	0.19
MULVANEY SA	2	0.19
MUNSHI MN	2	0.19
MUSAU A	2	0.19
NAGAI M	2	0.19
NAIK AD	2	0.19
NAWROTH PP	2	0.19
NDETEI D	2	0.19
NELSON LA	2	0.19
O'BRIAN CA	2	0.19
O'NEAL DN	2	0.19
O'SULLIVAN EP	2	0.19
OHMORI-MATSUDA K	2	0.19
ORIS L	2	0.19
PAIKA V	2	0.19
PALMISANO G	2	0.19
PARK H	2	0.19
PASVOGEL A	2	0.19
PATEL KA	2	0.19
PAVIN EJ	2	0.19
PEARSON K	2	0.19
PELLEGRINI F	2	0.19
PENGPID S	2	0.19
PEREZ-ESCAMILLA R	2	0.19
PEROS K	2	0.19
PETER S	2	0.19
PHILPOT B	2	0.19
PIATT G	2	0.19
PLANT K	2	0.19
POP VJM	2	0.19
POWERS MA	2	0.19
PRESLEY-CANTRELL L	2	0.19
PRIKKEN S	2	0.19
PYATAK EA	2	0.19
RASSART J	2	0.19
RAYMOND KL	2	0.19
REES G	2	0.19
REMSBERG K	2	0.19
ROBBINS DC	2	0.19
ROBERTSON N	2	0.19
ROBERTSON SM	2	0.19
RODEN M	2	0.19
ROELOFSEN Y	2	0.19
ROSAL MC	2	0.19
ROUBIDEAUX Y	2	0.19
RUGGIERO L	2	0.19
RUTTEN GE	2	0.19
SABOURIN BC	2	0.19
SACCO M	2	0.19
SAFFORD MM	2	0.19
SAFREN SA	2	0.19
SALEM JK	2	0.19
SANDBAEK A	2	0.19
SANTIAGO-KELLY P	2	0.19
SARTORIUS N	2	0.19
SCAIN SF	2	0.19
SCALES K	2	0.19
SCHAPER NC	2	0.19
SCHELLEVIS FG	2	0.19
SCHILLINGER D	2	0.19
SCHIOTZ ML	2	0.19
SCHLUNDT DG	2	0.19
SCHMIDT CB	2	0.19
SCHROEVERS MJ	2	0.19
SEGURA-PEREZ S	2	0.19
SEIDEL AJ	2	0.19
SENF W	2	0.19
SEQUEIRA PA	2	0.19
SERNE EH	2	0.19
SHABAN C	2	0.19
SHEIKH MA	2	0.19
SHIN JK	2	0.19
SIEGEL B	2	0.19
SIGURDARDOTTIR AK	2	0.19
SIMINERIO LM	2	0.19
SIMMONS DL	2	0.19
SINCO B	2	0.19
SINGER J	2	0.19
SINGH-MANOUX A	2	0.19
SIT JWH	2	0.19
SKELLY AH	2	0.19
SKOVLUND S	2	0.19
SOLAR C	2	0.19
SONE T	2	0.19
SORKIN DH	2	0.19
SPENCER MS	2	0.19
SPIJKERMAN AMW	2	0.19
SPRUIJT-METZ D	2	0.19
STEHOUWER CD	2	0.19
STEHOUWER CDA	2	0.19
STEIN MT	2	0.19
STELLATO RK	2	0.19
STEPHENS MAP	2	0.19
STOOP CH	2	0.19
SULLIVAN MD	2	0.19
TAMBS K	2	0.19
TAN CS	2	0.19
TAN LSM	2	0.19
TAPAGER I	2	0.19
TELL GS	2	0.19
TER MAATEN JC	2	0.19
THORDARSON HB	2	0.19
TOGNONI G	2	0.19
TOVOTE KA	2	0.19
TRENTO M	2	0.19
TRUMP LJ	2	0.19
TWISK JW	2	0.19
UJCIC-VOORTMAN JK	2	0.19
VALENTINI M	2	0.19
VAN BASTELAAR KMP	2	0.19
VAN BEERS CAJ	2	0.19
VAN DE POLL-FRANSE LV	2	0.19
VAN EIJK JTM	2	0.19
VAN LOON BJP	2	0.19
VARTIAINEN E	2	0.19
VERGARA C	2	0.19
VESPASIANI G	2	0.19
VIGEN CLP	2	0.19
VILEIKYTE L	2	0.19
VISTISEN D	2	0.19
WAGNER J	2	0.19
WAHL AK	2	0.19
WALKE H	2	0.19
WANG L	2	0.19
WAXMAN E	2	0.19
WEBB RT	2	0.19
WELCH GW	2	0.19
WILCOX A	2	0.19
WILFLEY DE	2	0.19
WILHELM K	2	0.19
WILLIAMS J	2	0.19
WILLIES-JACOBO L	2	0.19
WILTINK J	2	0.19
WOLFFENBUTTEL BHR	2	0.19
WOOD JR	2	0.19
WU FL	2	0.19
WU YP	2	0.19
YAMAZAKI Y	2	0.19
YI-FRAZIER JP	2	0.19
YORGASON JB	2	0.19
ZACK MM	2	0.19
ZHANG L	2	0.19
ZHU BQ	2	0.19
ZINDAH M	2	0.19
ZINS M	2	0.19
AARFLOT M	1	0.095
ABBINK EJ	1	0.095
ABBOTT FK	1	0.095
ABBOTT G	1	0.095
ABBOTT J	1	0.095
ABDALLAH M	1	0.095
ABDALLAH T	1	0.095
ABDI R	1	0.095
ABDUL MIM	1	0.095
ABDULKHALIQ AA	1	0.095
ABRAHAM S	1	0.095
ABRAMS C	1	0.095
ABRAMSON NW	1	0.095
ABSETZ P	1	0.095
ABUBAKARI AR	1	0.095
ACHUKO O	1	0.095
ACKARD D	1	0.095
ACKARD DM	1	0.095
ADAL E	1	0.095
ADAMS C	1	0.095
ADAMS J	1	0.095
ADELANTADO JM	1	0.095
ADELMAN A	1	0.095
ADELMAN AM	1	0.095
ADER H	1	0.095
ADEYEMI-DORO A	1	0.095
ADLY HM	1	0.095
ADOLFSSON A	1	0.095
AEKWARANGKOON S	1	0.095
AFEK A	1	0.095
AFSHAR F	1	0.095
AFSHAR R	1	0.095
AGARWAL S	1	0.095
AGERTER DC	1	0.095
AHAD AM	1	0.095
AHLSTROM G	1	0.095
AHMAD A	1	0.095
AHMANN A	1	0.095
AHMED HU	1	0.095
AIDA J	1	0.095
AIELLO AE	1	0.095
AIRHIHENBUWA CO	1	0.095
AJIMA M	1	0.095
AKAI Y	1	0.095
AKANUMA Y	1	0.095
AKASHI T	1	0.095
AKBARALY TN	1	0.095
AKCA AT	1	0.095
AKHTER M	1	0.095
AKINCI F	1	0.095
AL'ABSI M	1	0.095
AL-NAKHLI H	1	0.095
AL-SHUJAIRI AM	1	0.095
AL-YATEEM N	1	0.095
ALA-MURSULA L	1	0.095
ALAM U	1	0.095
ALBANESE AM	1	0.095
ALBANESE E	1	0.095
ALBLOSHI S	1	0.095
ALCARAZ KI	1	0.095
ALEJANDRO R	1	0.095
ALEXANDRE NMC	1	0.095
ALEXIS G	1	0.095
ALI SZM	1	0.095
ALJUAID MO	1	0.095
ALLA F	1	0.095
ALLAN J	1	0.095
ALLARD E	1	0.095
ALLGAR VL	1	0.095
ALLOLIO B	1	0.095
ALMALKI DM	1	0.095
ALMEIDA DM	1	0.095
ALMOMANI F	1	0.095
ALMUTAIRI AM	1	0.095
ALPAY F	1	0.095
ALSWAT K	1	0.095
ALVAREZ A	1	0.095
ALVAREZ V	1	0.095
ALZAID A	1	0.095
AMER NRY	1	0.095
AMIEL S	1	0.095
AMIEL SA	1	0.095
AMIR M	1	0.095
AMITAL D	1	0.095
AMITAL H	1	0.095
AMORE M	1	0.095
AMPARO P	1	0.095
AMPUDIA J	1	0.095
AMSPOKER AB	1	0.095
ANAGNOSTOULI M	1	0.095
ANDERSEN MLM	1	0.095
ANDERSON DL	1	0.095
ANDERSON R	1	0.095
ANDREADOU E	1	0.095
ANDREOULAKIS E	1	0.095
ANDRES AL	1	0.095
ANDREWS DM	1	0.095
ANDRIDGE R	1	0.095
ANEL-TIANGCO RM	1	0.095
ANGULO M	1	0.095
ANNEMANS L	1	0.095
ANSARI IA	1	0.095
ANSTEY KJ	1	0.095
ANTAI-OTONG D	1	0.095
ANTISDEL-LOMAGLIO J	1	0.095
ANTONI MH	1	0.095
AOKI S	1	0.095
APELQVIST J	1	0.095
APOLONE G	1	0.095
ARCHER N	1	0.095
ARCK PC	1	0.095
ARCURY TA	1	0.095
ARDAKANI A	1	0.095
ARMENGOL M	1	0.095
ARNOLD CL	1	0.095
ARO AR	1	0.095
ARONSON BD	1	0.095
ARONSON R	1	0.095
ARRECHEA V	1	0.095
ARROJADO F	1	0.095
ARTHUR HM	1	0.095
ASAKURA R	1	0.095
ASAKURA T	1	0.095
ASCHER-SVANUM H	1	0.095
ASCHRAFI A	1	0.095
ASEMOTA O	1	0.095
ASHA HS	1	0.095
ASHCROFT DM	1	0.095
ASSAD D	1	0.095
ASSARI S	1	0.095
ASSIRI MA	1	0.095
ASSMUS J	1	0.095
ASTEAZARAN S	1	0.095
ASTEDT-KURKI P	1	0.095
ASTELL-BURT T	1	0.095
ASUZU CC	1	0.095
ATTIA JR	1	0.095
AUERBACH RP	1	0.095
AUGSTEIN F	1	0.095
AUGUST KJ	1	0.095
AUVINEN J	1	0.095
AVBELJ M	1	0.095
AVERSA A	1	0.095
AYANO-TAKAHARA S	1	0.095
AYDIN A	1	0.095
AYERS CR	1	0.095
AZARIAH F	1	0.095
BADER S	1	0.095
BAEK RN	1	0.095
BAENA JA	1	0.095
BAHENDEKA S	1	0.095
BAI JW	1	0.095
BAIDYA A	1	0.095
BAIG MR	1	0.095
BAILEY SC	1	0.095
BAIN C	1	0.095
BAIR B	1	0.095
BAJAJ HS	1	0.095
BAK E	1	0.095
BAKA S	1	0.095
BAKKER-VAN WAARDE WM	1	0.095
BALDASSANO RN	1	0.095
BALFE M	1	0.095
BALLEW SH	1	0.095
BALLUZ LS	1	0.095
BALSELLS M	1	0.095
BALUKONIS J	1	0.095
BANAZADEH Z	1	0.095
BANG H	1	0.095
BANG HJ	1	0.095
BANKS P	1	0.095
BANSIL P	1	0.095
BANTA JE	1	0.095
BAO HL	1	0.095
BARASCH E	1	0.095
BARBOSA A	1	0.095
BARD K	1	0.095
BARENDSE SM	1	0.095
BARKER C	1	0.095
BARNACLE M	1	0.095
BARR EA	1	0.095
BARREALES L	1	0.095
BARRERA L	1	0.095
BARRERA VH	1	0.095
BARSEVICK AM	1	0.095
BARTZ RJ	1	0.095
BASANGWA D	1	0.095
BASDEVANT A	1	0.095
BASINA M	1	0.095
BASIT A	1	0.095
BASSI R	1	0.095
BAUGHCUM AE	1	0.095
BAUMAN AE	1	0.095
BAUMGARDNER DJ	1	0.095
BEACH LB	1	0.095
BEADNELL B	1	0.095
BEALE EE	1	0.095
BEANLANDS H	1	0.095
BECK RW	1	0.095
BECKER A	1	0.095
BECKER D	1	0.095
BECKER DJ	1	0.095
BECKER LE	1	0.095
BECKLES GL	1	0.095
BEDROSIAN R	1	0.095
BEGUM N	1	0.095
BEGUN A	1	0.095
BELAND A	1	0.095
BELAND M	1	0.095
BELENDEZ M	1	0.095
BELL RA	1	0.095
BELLASTELLA G	1	0.095
BELOLI L	1	0.095
BELTON A	1	0.095
BELURY MA	1	0.095
BEN NASR M	1	0.095
BENECKE A	1	0.095
BENEDETTI MM	1	0.095
BENNETT C	1	0.095
BENNETTER KE	1	0.095
BENNICH BB	1	0.095
BENSEN R	1	0.095
BENSING JM	1	0.095
BENSON S	1	0.095
BENZEVAL M	1	0.095
BERG M	1	0.095
BERGEM ALM	1	0.095
BERGET C	1	0.095
BERGIS-JURGAN N	1	0.095
BERGMANN N	1	0.095
BERK L	1	0.095
BERMAN DM	1	0.095
BERNAIX LW	1	0.095
BERNARD ME	1	0.095
BERONCAL E	1	0.095
BERTALAN R	1	0.095
BESSER GM	1	0.095
BETTENDORF M	1	0.095
BEVELANDER S	1	0.095
BHUTTA ZA	1	0.095
BIEGLER KA	1	0.095
BIENKOWSKA J	1	0.095
BIESSELS GJ	1	0.095
BIGGER T	1	0.095
BIJTTEBIER P	1	0.095
BILLIONNET C	1	0.095
BINDER G	1	0.095
BIRD Y	1	0.095
BISHOP NH	1	0.095
BISSON T	1	0.095
BIXLER EO	1	0.095
BJERTNESS E	1	0.095
BLAAUWWIEKEL EE	1	0.095
BLACKMON S	1	0.095
BLAKE H	1	0.095
BLANKENBERG S	1	0.095
BLASZCZYNSKI A	1	0.095
BLE-CASTILLO JL	1	0.095
BLEICKEN B	1	0.095
BLONDE L	1	0.095
BLOOT L	1	0.095
BLOSNICH JR	1	0.095
BLOT WJ	1	0.095
BLYDT-HANSEN T	1	0.095
BLYDT-HANSEN TD	1	0.095
BOANTA O	1	0.095
BOBROV AE	1	0.095
BODE R	1	0.095
BODEN MT	1	0.095
BODEN S	1	0.095
BODEN WE	1	0.095
BODENHEIMER TS	1	0.095
BODENLOS JS	1	0.095
BOGOSSIAN FE	1	0.095
BOMBA-OPON DA	1	0.095
BONADONNA RJ	1	0.095
BONOMO M	1	0.095
BONORA E	1	0.095
BONORA F	1	0.095
BONSEMBIANTE B	1	0.095
BONSIGNOR P	1	0.095
BORCH-JOHNSEN K	1	0.095
BORG A	1	0.095
BORNSTEIN SR	1	0.095
BORSA L	1	0.095
BOSCH JL	1	0.095
BOSI E	1	0.095
BOSIRE E	1	0.095
BOSMA H	1	0.095
BOT SDM	1	0.095
BOUCHERIE B	1	0.095
BOUILLOT JL	1	0.095
BOULET G	1	0.095
BOURAS G	1	0.095
BOUSHEY CJ	1	0.095
BOUTETTE S	1	0.095
BOUTSIKOU M	1	0.095
BOUTSIKOU T	1	0.095
BOVI TG	1	0.095
BOWDEN JP	1	0.095
BOYLE B	1	0.095
BRADFORD W	1	0.095
BRADY BL	1	0.095
BRAGA LD	1	0.095
BRAIZAT O	1	0.095
BRANDAO I	1	0.095
BRANDLE M	1	0.095
BRANDS AMA	1	0.095
BRATH H	1	0.095
BREIDING MJ	1	0.095
BREMMER MA	1	0.095
BRENT MH	1	0.095
BREWER C	1	0.095
BREWSTER KZ	1	0.095
BRIANA DD	1	0.095
BRIATORE L	1	0.095
BRIDGES ND	1	0.095
BRIDGETT M	1	0.095
BRIGANTI A	1	0.095
BRIL V	1	0.095
BRINKWORTH GD	1	0.095
BRITTON KD	1	0.095
BRODATY H	1	0.095
BRODY GH	1	0.095
BRONAS UG	1	0.095
BROOKS A	1	0.095
BROOKS-GUNN J	1	0.095
BROSTROM A	1	0.095
BROWN DW	1	0.095
BROWN PM	1	0.095
BROWNE-COOPER K	1	0.095
BROYLES L	1	0.095
BROZAITIENE J	1	0.095
BRUDER-COSTELLO B	1	0.095
BRUGHA R	1	0.095
BRUNETTO SQ	1	0.095
BRUTTOMESSO D	1	0.095
BRYANT-SHILLIDAY B	1	0.095
BUCHAN I	1	0.095
BUCHOWSKI MS	1	0.095
BUCKINGHAM BA	1	0.095
BUCKLOH LM	1	0.095
BUDDEN F	1	0.095
BUEKENS P	1	0.095
BUELNA C	1	0.095
BUITELAAR JK	1	0.095
BULGARI V	1	0.095
BULLOCK A	1	0.095
BUNEVICIUS A	1	0.095
BUNEVICIUS R	1	0.095
BUNKER S	1	0.095
BUNKER SJ	1	0.095
BURDEN AC	1	0.095
BURDEN ML	1	0.095
BURG MM	1	0.095
BURGHARDT K	1	0.095
BURKE LA	1	0.095
BURNS D	1	0.095
BURNS R	1	0.095
BURTI L	1	0.095
BURY A	1	0.095
BUSCH MA	1	0.095
BUSCH S	1	0.095
BUSCHARD K	1	0.095
BUSIJA L	1	0.095
BUSKIRK A	1	0.095
BUTLER DA	1	0.095
BUTLER HA	1	0.095
BUTTERWORTH P	1	0.095
BUTTERY AK	1	0.095
BUXTON-THOMAS MS	1	0.095
BYARS A	1	0.095
BYRNE M	1	0.095
CABASSA LJ	1	0.095
CACCIATORI V	1	0.095
CACHIA E	1	0.095
CAGLIERO E	1	0.095
CAI J	1	0.095
CAI X	1	0.095
CALANDRA C	1	0.095
CALHAU C	1	0.095
CALHOUN D	1	0.095
CAMACHO F	1	0.095
CAMERON JR	1	0.095
CAMERON LD	1	0.095
CAMILLUCI C	1	0.095
CAMPBELL JA	1	0.095
CAMPBELL M	1	0.095
CANIPEL L	1	0.095
CANNATA ML	1	0.095
CAPEHORN M	1	0.095
CAPISTRANT BD	1	0.095
CAPORALE JE	1	0.095
CAPURON L	1	0.095
CARAMLAU I	1	0.095
CARCONE AI	1	0.095
CARDINEZ M	1	0.095
CAREY MA	1	0.095
CARIOU B	1	0.095
CARLSON J	1	0.095
CARLSON JR	1	0.095
CARMICHAEL AG	1	0.095
CAROL DS	1	0.095
CAROLAN M	1	0.095
CARPENTER R	1	0.095
CARRASCO-GARRIDO P	1	0.095
CARRILLO DCH	1	0.095
CARRILLO LFM	1	0.095
CARROLL D	1	0.095
CARROLL E	1	0.095
CARROZZINO D	1	0.095
CARUSO C	1	0.095
CASANA-GRANELL S	1	0.095
CASE S	1	0.095
CASELLI C	1	0.095
CASEY AF	1	0.095
CASEY CG	1	0.095
CASH T	1	0.095
CASSELLS A	1	0.095
CASTALDO F	1	0.095
CASTANEDA SF	1	0.095
CASTELEIJN S	1	0.095
CASTELLANO-GUERRERO AM	1	0.095
CASTELNUOVO G	1	0.095
CASTEN RJ	1	0.095
CASTENSOE-SEIDENFADEN P	1	0.095
CASTILLO O	1	0.095
CASTONGUAY A	1	0.095
CAVALIERE D	1	0.095
CAVALLO F	1	0.095
CAVAN D	1	0.095
CAVAN DA	1	0.095
CELANO CM	1	0.095
CENTIS E	1	0.095
CHA E	1	0.095
CHA SS	1	0.095
CHAI S	1	0.095
CHAIR SY	1	0.095
CHAN A	1	0.095
CHAN HL	1	0.095
CHAN JCN	1	0.095
CHAN RJ	1	0.095
CHAN WB	1	0.095
CHANG CJ	1	0.095
CHANG CM	1	0.095
CHANG CN	1	0.095
CHANG GQ	1	0.095
CHANG J	1	0.095
CHANG YC	1	0.095
CHANG YF	1	0.095
CHANG YH	1	0.095
CHAO A	1	0.095
CHAO AM	1	0.095
CHAPLIN W	1	0.095
CHAPMAN A	1	0.095
CHAPMAN DP	1	0.095
CHAPMAN J	1	0.095
CHARMAN J	1	0.095
CHARPENTIER G	1	0.095
CHARRIER L	1	0.095
CHARRON-PROCHOWNIK D	1	0.095
CHASENS ER	1	0.095
CHATROU M	1	0.095
CHATURVEDI SK	1	0.095
CHAU YL	1	0.095
CHAVEZ N	1	0.095
CHAWLA A	1	0.095
CHEN L	1	0.095
CHEN LF	1	0.095
CHEN LM	1	0.095
CHEN PP	1	0.095
CHEN QS	1	0.095
CHEN RS	1	0.095
CHEN SY	1	0.095
CHEN T	1	0.095
CHEN W	1	0.095
CHEN YC	1	0.095
CHEN YF	1	0.095
CHEN YJ	1	0.095
CHEN YW	1	0.095
CHENG HL	1	0.095
CHERNEY DZI	1	0.095
CHERNYAK N	1	0.095
CHERRINGTON A	1	0.095
CHERRINGTON AD	1	0.095
CHERRINGTON AL	1	0.095
CHIAPPETTA M	1	0.095
CHIKRI M	1	0.095
CHILTON FH	1	0.095
CHIRCOP M	1	0.095
CHIU A	1	0.095
CHIU CJ	1	0.095
CHIU HFK	1	0.095
CHIU YL	1	0.095
CHIU YN	1	0.095
CHLOE C	1	0.095
CHO CY	1	0.095
CHO S	1	0.095
CHODOSH J	1	0.095
CHOI H	1	0.095
CHOI S	1	0.095
CHOI WH	1	0.095
CHOI YK	1	0.095
CHOJENTA C	1	0.095
CHONG KJ	1	0.095
CHONG S	1	0.095
CHOU KL	1	0.095
CHOU PH	1	0.095
CHOWDHURY PP	1	0.095
CHRISTENSEN H	1	0.095
CHRISTIANSEN JS	1	0.095
CHRISTODOULOU C	1	0.095
CHROUSOS GP	1	0.095
CHUNDI PK	1	0.095
CHUNG CH	1	0.095
CHURCH J	1	0.095
CHYUN DA	1	0.095
CIBULA DA	1	0.095
CICCOLO JT	1	0.095
CIECHANOWSKI PS	1	0.095
CIMINO LC	1	0.095
CINAR S	1	0.095
CITROME L	1	0.095
CLAPIN H	1	0.095
CLARK C	1	0.095
CLARK PC	1	0.095
CLARKE J	1	0.095
CLARKE TK	1	0.095
CLARY L	1	0.095
CLAUSSEN B	1	0.095
CLAY OJ	1	0.095
CLAYS E	1	0.095
CLEATOR J	1	0.095
CLEIJNE W	1	0.095
CLEMENT K	1	0.095
CLEMENTS MA	1	0.095
CLENCH-AAS J	1	0.095
CLIFTON PM	1	0.095
CLYDE M	1	0.095
CNATTINGIUS S	1	0.095
CO MA	1	0.095
COCCARO EF	1	0.095
CODAY M	1	0.095
CODEY K	1	0.095
COELHO R	1	0.095
COFFEY L	1	0.095
COFFEY N	1	0.095
COGEN FR	1	0.095
COHEN A	1	0.095
COHEN M	1	0.095
COHEN N	1	0.095
COHEN S	1	0.095
COHEN SS	1	0.095
COLAGIURI R	1	0.095
COLEMAN JL	1	0.095
COLLETT D	1	0.095
COLLINS EG	1	0.095
COLLINS M	1	0.095
COLLINS RE	1	0.095
COLMAN PG	1	0.095
COLOMBO PC	1	0.095
COMINO E	1	0.095
COMPARE A	1	0.095
CONCEICAO E	1	0.095
CONCHA-CHAVEZ A	1	0.095
CONLIN PR	1	0.095
CONN J	1	0.095
CONROY R	1	0.095
CONSTANTOPOULOS S	1	0.095
COOK-MOZAFFARI P	1	0.095
COOKE D	1	0.095
CORDERA R	1	0.095
CORDERO XF	1	0.095
CORNELIUS-AVERHART D	1	0.095
CORRADO F	1	0.095
CORREA CMA	1	0.095
CORRIGAN J	1	0.095
CORTAZAR A	1	0.095
COSTE J	1	0.095
COSTON TD	1	0.095
COUFAL MM	1	0.095
COURTNEY M	1	0.095
COUSINS R	1	0.095
COUTINHO WF	1	0.095
COX DJ	1	0.095
COYNE JC	1	0.095
CRAWFORD J	1	0.095
CREED F	1	0.095
CREPALDI C	1	0.095
CRESPO R	1	0.095
CREWS RT	1	0.095
CROFT PR	1	0.095
CROSS FV	1	0.095
CROWE M	1	0.095
CROWTHER R	1	0.095
CRUZ RG	1	0.095
CUDDIHY R	1	0.095
CUKIERMAN-YAFFE T	1	0.095
CUMMINS R	1	0.095
CUNNINGHAM J	1	0.095
CURCIO R	1	0.095
CURRIE S	1	0.095
CURRYER C	1	0.095
CURTIS B	1	0.095
CURTIS BH	1	0.095
CURTIS J	1	0.095
CURTIS LM	1	0.095
CUSI K	1	0.095
CUZZOLARO M	1	0.095
D'ADDIO F	1	0.095
D'ANNA R	1	0.095
D'SOUZA WJ	1	0.095
DACK C	1	0.095
DADIC-HERO E	1	0.095
DAGNELIE PC	1	0.095
DAHAL KA	1	0.095
DAL CIN M	1	0.095
DALFRA M	1	0.095
DALLA BARBA B	1	0.095
DALLOSSO H	1	0.095
DALLOSSO HM	1	0.095
DALSGAARD EM	1	0.095
DALY H	1	0.095
DAMCI T	1	0.095
DANGOISSE F	1	0.095
DANIELS J	1	0.095
DANNE T	1	0.095
DANSOKHO SC	1	0.095
DANYTE E	1	0.095
DAOUDI A	1	0.095
DARAWAD M	1	0.095
DARAWAD MW	1	0.095
DARDARI D	1	0.095
DARDEVET D	1	0.095
DART A	1	0.095
DART AB	1	0.095
DARWISH L	1	0.095
DAS A	1	0.095
DAS C	1	0.095
DAS JK	1	0.095
DASGUPTA R	1	0.095
DAURIZ M	1	0.095
DAVENPORT TA	1	0.095
DAVEY C	1	0.095
DAVIES G	1	0.095
DAVIES J	1	0.095
DAVIS EA	1	0.095
DAVIS JA	1	0.095
DAVIS-LAMELOISE N	1	0.095
DAVYDOW DS	1	0.095
DAWSON AZ	1	0.095
DAYA MR	1	0.095
DE ANDRES AL	1	0.095
DE BACQUER D	1	0.095
DE BEAUFORT C	1	0.095
DE BOER MR	1	0.095
DE BRAUDE MG	1	0.095
DE GIROLAMO G	1	0.095
DE GRAUW WJ	1	0.095
DE GROOT M	1	0.095
DE HAAN AFJ	1	0.095
DE HAAN EHF	1	0.095
DE HERT M	1	0.095
DE JONG C	1	0.095
DE JONG S	1	0.095
DE JONGH RT	1	0.095
DE LA FUENTE JL	1	0.095
DE LA GARZA-HERNANDEZ NE	1	0.095
DE LANA JM	1	0.095
DE LEEUW JRJ	1	0.095
DE LEIVA A	1	0.095
DE MIGUEL AG	1	0.095
DE PAEPE A	1	0.095
DE RIDDER DT	1	0.095
DE SMEDT D	1	0.095
DE VALK HW	1	0.095
DE WIT MAS	1	0.095
DE WITA M	1	0.095
DEAN HJ	1	0.095
DEARY I	1	0.095
DEARY V	1	0.095
DECARO JA	1	0.095
DEEB A	1	0.095
DEGAZON CE	1	0.095
DEJAGER S	1	0.095
DEKKER J	1	0.095
DEL CAMPO JMD	1	0.095
DEL VALLE KL	1	0.095
DELANEY G	1	0.095
DELLASEGA C	1	0.095
DEMEH W	1	0.095
DEMELO M	1	0.095
DEMMER RT	1	0.095
DEMPSEY PC	1	0.095
DEN OUDSTEN BL	1	0.095
DENHAM S	1	0.095
DENISON FC	1	0.095
DENNEHY EB	1	0.095
DENNY CH	1	0.095
DENSON LA	1	0.095
DEOL R	1	0.095
DERAZNE E	1	0.095
DERNOVSEK MZ	1	0.095
DEROGATIS LR	1	0.095
DESAI NG	1	0.095
DESIMONE ME	1	0.095
DESMOND D	1	0.095
DESROCHERS L	1	0.095
DEVILLE W	1	0.095
DEVON HA	1	0.095
DEWALT D	1	0.095
DEWALT DA	1	0.095
DHINGRA SS	1	0.095
DI BENEDETTO A	1	0.095
DI FRANCESCO G	1	0.095
DI MAURO M	1	0.095
DIAS A	1	0.095
DIAZ J	1	0.095
DIAZ JPM	1	0.095
DIAZ MF	1	0.095
DICHTER ME	1	0.095
DICKINSON LM	1	0.095
DICKINSON WP	1	0.095
DICOSTANZO CA	1	0.095
DIETER T	1	0.095
DIETERICH M	1	0.095
DIETRICH MS	1	0.095
DIETZ PM	1	0.095
DIJKHORST-OEI LT	1	0.095
DILL EJ	1	0.095
DILLARD A	1	0.095
DIMATTEO MR	1	0.095
DIMEGLIO LA	1	0.095
DIMITROVA D	1	0.095
DIMMOCK JA	1	0.095
DINARDO M	1	0.095
DING D	1	0.095
DINNEEN SF	1	0.095
DIPANKUI MT	1	0.095
DIRIK G	1	0.095
DJURHUUS C	1	0.095
DJURIC Z	1	0.095
DOBROVOLSKIENE R	1	0.095
DOBRZYN-MATUSIAK D	1	0.095
DODESINI AR	1	0.095
DOERR HG	1	0.095
DOGAN G	1	0.095
DOGAN M	1	0.095
DOGBA MJ	1	0.095
DOHERTY AM	1	0.095
DOHERTY Y	1	0.095
DOMINGUEZ JR	1	0.095
DONALD M	1	0.095
DONGA E	1	0.095
DORSCHEIMER K	1	0.095
DOTTA F	1	0.095
DOUGHER CE	1	0.095
DOUGHERTY S	1	0.095
DOUZENIS A	1	0.095
DOW E	1	0.095
DOWN S	1	0.095
DOYLE EA	1	0.095
DOYLE F	1	0.095
DOYLE K	1	0.095
DRAKE AJ	1	0.095
DRECHSLER C	1	0.095
DRISCOLL KA	1	0.095
DROGENDIJK A	1	0.095
DROSDZOL-COP A	1	0.095
DROSOS AA	1	0.095
DROSSOS T	1	0.095
DU WJ	1	0.095
DUBOIS C	1	0.095
DUBOIS-LAFORGUE D	1	0.095
DUCAT L	1	0.095
DUCHESNE M	1	0.095
DUCK M	1	0.095
DUDL RJ	1	0.095
DUMSER S	1	0.095
DUNBAR SB	1	0.095
DUNCAN E	1	0.095
DUNCAN ME	1	0.095
DUNDAROZ MR	1	0.095
DUNN T	1	0.095
DUNSTAN DW	1	0.095
DURKSEN A	1	0.095
DYKENS EM	1	0.095
DZHAMBOV A	1	0.095
DZIDA G	1	0.095
EADES SJ	1	0.095
EARLES J	1	0.095
EATON L	1	0.095
EATON SEM	1	0.095
EBERLE H	1	0.095
EBRAHEEM Z	1	0.095
ECKHARDT-HENN A	1	0.095
EDELMAN S	1	0.095
EDGE JA	1	0.095
EDWARDS H	1	0.095
EDWARDS VJ	1	0.095
EFENDIC S	1	0.095
EFSTATHIOU V	1	0.095
EGAN EA	1	0.095
EGEROD I	1	0.095
EGGERMAN TL	1	0.095
EGIDO JA	1	0.095
EGLE UT	1	0.095
EHRISMANN M	1	0.095
EICHHOLZER M	1	0.095
EIGENMANN CA	1	0.095
EILANDER MMA	1	0.095
EL ACHHAB Y	1	0.095
EL ESSAWY B	1	0.095
ELAM-EVANS LD	1	0.095
ELAMOSHY R	1	0.095
ELAYARAJA B	1	0.095
ELDEIRAWI K	1	0.095
ELDELEKLI D	1	0.095
ELDEMIRE-SHEARER D	1	0.095
ELDERS PJM	1	0.095
ELDRIDGE S	1	0.095
ELGART JF	1	0.095
ELHALIK MS	1	0.095
ELIA M	1	0.095
ELIAKIM A	1	0.095
ELL K	1	0.095
ELLINGSON J	1	0.095
ELLINGTON SR	1	0.095
ELLIOTT T	1	0.095
ELLIOTT TG	1	0.095
ELLIS DA	1	0.095
ELLIS RJ	1	0.095
ELOVAINIO M	1	0.095
ELSENBRUCH S	1	0.095
ELSWORTH GR	1	0.095
EMERY CJ	1	0.095
EMMELKAMP PMG	1	0.095
EMONS W	1	0.095
ENCK P	1	0.095
ENGEDAL K	1	0.095
ENGEL L	1	0.095
ENGELHARD J	1	0.095
ENGLISH DR	1	0.095
ERIKSEN J	1	0.095
ERSEN A	1	0.095
ESCHWEGE E	1	0.095
ESCOFFERY C	1	0.095
ESKES SA	1	0.095
ESPEHAUG B	1	0.095
ESPIE CA	1	0.095
ESPITIA N	1	0.095
ESPOSITO K	1	0.095
ESTEGHAMATI A	1	0.095
EVANS MA	1	0.095
EVANS ND	1	0.095
EVDOKIMIDIS I	1	0.095
EWING LJ	1	0.095
FABBRI A	1	0.095
FABER J	1	0.095
FADL H	1	0.095
FADL HE	1	0.095
FAGUNDES CP	1	0.095
FAINMESSER P	1	0.095
FAIRCHILD R	1	0.095
FARABI SS	1	0.095
FARIA G	1	0.095
FARIA M	1	0.095
FARIN E	1	0.095
FARMER AJ	1	0.095
FARMER B	1	0.095
FAROOQI MA	1	0.095
FARR SL	1	0.095
FASSNACHT M	1	0.095
FATANI SH	1	0.095
FAULCONBRIDGE LF	1	0.095
FAWWAD A	1	0.095
FEDELE D	1	0.095
FEGAN PG	1	0.095
FEIER F	1	0.095
FEINBERG RG	1	0.095
FEINSTEIN KW	1	0.095
FEKETE EM	1	0.095
FELDMAN MA	1	0.095
FENG XQ	1	0.095
FERARRO R	1	0.095
FERNANDEZ-REAL JM	1	0.095
FERRANS CE	1	0.095
FERRIE JE	1	0.095
FERRO A	1	0.095
FEURER ID	1	0.095
FIFER WP	1	0.095
FINCH J	1	0.095
FIORINA P	1	0.095
FISHER EB	1	0.095
FISHER PL	1	0.095
FITCHETT G	1	0.095
FITZGERALD SM	1	0.095
FLADEBOE K	1	0.095
FLANDEZ B	1	0.095
FLEGEL D	1	0.095
FLEMING D	1	0.095
FLICKER L	1	0.095
FLOOD C	1	0.095
FLORES KF	1	0.095
FLORES NM	1	0.095
FLORHOLMEN J	1	0.095
FLOYD RL	1	0.095
FLYNN DM	1	0.095
FOLARON I	1	0.095
FOLTYN A	1	0.095
FONDA SJ	1	0.095
FORBES A	1	0.095
FORD CA	1	0.095
FORD DC	1	0.095
FORD-DUNN S	1	0.095
FOREMAN M	1	0.095
FORKEN P	1	0.095
FORLENZA GP	1	0.095
FORSANDER G	1	0.095
FORSBERG AK	1	0.095
FORSNER M	1	0.095
FORT JM	1	0.095
FORTMANN AL	1	0.095
FORTUGNO M	1	0.095
FOSBURY JA	1	0.095
FOSTER ED	1	0.095
FOSTER NC	1	0.095
FOTINO C	1	0.095
FOUNTOULAKIS KN	1	0.095
FOURNIER M	1	0.095
FOX C	1	0.095
FOX LA	1	0.095
FRANC S	1	0.095
FRANEK E	1	0.095
FRANKE B	1	0.095
FRANKS S	1	0.095
FRATICELLI F	1	0.095
FREBURGER JK	1	0.095
FRECHTEL G	1	0.095
FREDHEIM S	1	0.095
FREDRIKSEN K	1	0.095
FREIBERG C	1	0.095
FRESA R	1	0.095
FRESAN A	1	0.095
FREY RS	1	0.095
FRIEDE T	1	0.095
FRIEDEMANN-SANCHEZ G	1	0.095
FRIEDERICH HC	1	0.095
FRIEL S	1	0.095
FRITSCHE A	1	0.095
FROCHOT V	1	0.095
FRONGILLO EA	1	0.095
FRONTONI S	1	0.095
FRUCHTER E	1	0.095
FU YL	1	0.095
FUENTES ME	1	0.095
FUJIHARA K	1	0.095
FUJIMOTO S	1	0.095
FUJIOKA KN	1	0.095
FUJITA H	1	0.095
FUJITA N	1	0.095
FUJIU K	1	0.095
FUKUCHI N	1	0.095
FUKUHARA S	1	0.095
FULCHER GR	1	0.095
FUNG CH	1	0.095
FURLER J	1	0.095
FURLER JS	1	0.095
FURUKAWA T	1	0.095
GAEBEL W	1	0.095
GAFENCU M	1	0.095
GAGLIARDINO GG	1	0.095
GAGLIARDINO J	1	0.095
GALA S	1	0.095
GALEA S	1	0.095
GALLAGHER P	1	0.095
GALLEGOS G	1	0.095
GALLO LC	1	0.095
GAMBLE S	1	0.095
GAMERMAN V	1	0.095
GANDHI R	1	0.095
GANGULI R	1	0.095
GANNON M	1	0.095
GANS ROB	1	0.095
GANZ DA	1	0.095
GANZ-LORD F	1	0.095
GAO Q	1	0.095
GARAY T	1	0.095
GARB J	1	0.095
GARB JL	1	0.095
GARBER CE	1	0.095
GARCIA K	1	0.095
GARCIA YD	1	0.095
GARCIA-LINARES E	1	0.095
GARCIA-PATTERSON A	1	0.095
GARG AK	1	0.095
GARVEY KC	1	0.095
GARVEY WT	1	0.095
GARVIN W	1	0.095
GASQUOINE PG	1	0.095
GATLIN P	1	0.095
GATTI E	1	0.095
GAU SSF	1	0.095
GAYLE C	1	0.095
GAYSINA D	1	0.095
GELB S	1	0.095
GELLMAN MD	1	0.095
GERBER BS	1	0.095
GERLANC NM	1	0.095
GERSONS BPR	1	0.095
GERSTEIN HC	1	0.095
GERZOFF RB	1	0.095
GHAZALI SS	1	0.095
GHOLSON G	1	0.095
GHOROB A	1	0.095
GHUMAN N	1	0.095
GIACHELLO AL	1	0.095
GIACINTO RE	1	0.095
GIAMPIETRO O	1	0.095
GIANFRILLI D	1	0.095
GIBBONS E	1	0.095
GIBBONS JL	1	0.095
GIBBONS KS	1	0.095
GIBSON R	1	0.095
GIEL KE	1	0.095
GILBERT LK	1	0.095
GILES GG	1	0.095
GILFILLAN C	1	0.095
GILL J	1	0.095
GILL P	1	0.095
GILL RG	1	0.095
GILLANI SW	1	0.095
GILLISS C	1	0.095
GIMENO J	1	0.095
GINOVART G	1	0.095
GIORDANO D	1	0.095
GISSLER M	1	0.095
GIUGLIANO D	1	0.095
GIUSTI J	1	0.095
GLASTRAS SJ	1	0.095
GLENNON JC	1	0.095
GLOZIER NS	1	0.095
GOCEK-YORULMAZ E	1	0.095
GOEBEL-FABBRI A	1	0.095
GOEDENDORP MM	1	0.095
GOKCAY E	1	0.095
GOLDACRE MJ	1	0.095
GOLDBERG A	1	0.095
GOLDBERG J	1	0.095
GOLDBERGER N	1	0.095
GOMES HE	1	0.095
GOMES MB	1	0.095
GOMES MS	1	0.095
GOMEZ AM	1	0.095
GOMEZ-BERNAL F	1	0.095
GOMEZ-PERALTA TG	1	0.095
GONDEK TM	1	0.095
GONDER-FREDERICK L	1	0.095
GONDER-FREDERICK LA	1	0.095
GONDONI LA	1	0.095
GONZALES G	1	0.095
GONZALES KL	1	0.095
GONZALEZ CD	1	0.095
GONZALEZ L	1	0.095
GONZALEZ N	1	0.095
GONZALEZ P	1	0.095
GONZALEZ-CANTU A	1	0.095
GONZALEZ-CASTRO TB	1	0.095
GONZALEZ-MATIAS LC	1	0.095
GOOSSENS E	1	0.095
GOSWAMI S	1	0.095
GOTO A	1	0.095
GOTTDIENER JS	1	0.095
GOTTFRIED OD	1	0.095
GOTTLIEB SS	1	0.095
GOUBERT L	1	0.095
GOURGIOTIS D	1	0.095
GOVINA O	1	0.095
GOZU H	1	0.095
GRADY KL	1	0.095
GRAF M	1	0.095
GRAFFY J	1	0.095
GRAHAM E	1	0.095
GRAHAM J	1	0.095
GRAHOVAC T	1	0.095
GRAMMES J	1	0.095
GRANATH F	1	0.095
GRANT I	1	0.095
GRANTZ KL	1	0.095
GRAS CB	1	0.095
GRAYBILL S	1	0.095
GRAZIOTTIN A	1	0.095
GRECO CM	1	0.095
GRECO EA	1	0.095
GREEAR ML	1	0.095
GREEN M	1	0.095
GREEN MJ	1	0.095
GREEN PP	1	0.095
GREGORY JW	1	0.095
GRIEVINK L	1	0.095
GRIFFITH M	1	0.095
GRIFFITHS F	1	0.095
GRILLO MDF	1	0.095
GROENIER KH	1	0.095
GROSS CC	1	0.095
GROSSI E	1	0.095
GROSU F	1	0.095
GRUBER-BALDINI AL	1	0.095
GRUNDEN N	1	0.095
GRZYWACZ JG	1	0.095
GU Y	1	0.095
GUBHAJU L	1	0.095
GUDLESKI GD	1	0.095
GUILFOYLE SM	1	0.095
GUILLAUSSEAU PJ	1	0.095
GULDE C	1	0.095
GUNN EA	1	0.095
GUNTUPALLI A	1	0.095
GUO HL	1	0.095
GUPTA LN	1	0.095
GUPTA V	1	0.095
GUPTA Y	1	0.095
GUTERMAN J	1	0.095
GUTH U	1	0.095
GUTHOFF M	1	0.095
GUTHRIE E	1	0.095
GUTIERREZ-COLOSIA MR	1	0.095
GUTILLA MJ	1	0.095
GUVEN GS	1	0.095
GUYARD-BOILEAU B	1	0.095
GUZMAN H	1	0.095
GYNTELBERG F	1	0.095
HA Y	1	0.095
HAALAND-OVERBY M	1	0.095
HAARDORFER R	1	0.095
HAAS J	1	0.095
HAAS M	1	0.095
HABASH D	1	0.095
HABIL H	1	0.095
HACKER E	1	0.095
HACKER ED	1	0.095
HADADDIN R	1	0.095
HADDAD M	1	0.095
HAENEN S	1	0.095
HAGA T	1	0.095
HAGEDOORN M	1	0.095
HAGEMANN-PATT H	1	0.095
HAGENAARS SP	1	0.095
HAGGER VL	1	0.095
HAGIWARA Y	1	0.095
HAHM MI	1	0.095
HAHN J	1	0.095
HAHN M	1	0.095
HAHN S	1	0.095
HAHNER S	1	0.095
HAKKARAINEN P	1	0.095
HAKLAI Z	1	0.095
HAKULINEN C	1	0.095
HALEPIAN L	1	0.095
HALIMI S	1	0.095
HALL LS	1	0.095
HALLIT S	1	0.095
HALPERN CT	1	0.095
HALPERN EM	1	0.095
HALTBAKK J	1	0.095
HAMAMOTO K	1	0.095
HAMAMOTO Y	1	0.095
HAMBIDGE B	1	0.095
HAMER M	1	0.095
HAN J	1	0.095
HAN JH	1	0.095
HAN YW	1	0.095
HANBERGER L	1	0.095
HANDLEY TE	1	0.095
HANEDA M	1	0.095
HANESTAD BR	1	0.095
HANIA M	1	0.095
HANIHARA T	1	0.095
HANNINEN V	1	0.095
HANSEN L	1	0.095
HANSON USB	1	0.095
HARA Y	1	0.095
HARASHIMA S	1	0.095
HARDT J	1	0.095
HARGREAVES MK	1	0.095
HARMAN JS	1	0.095
HARRINGTON KR	1	0.095
HARRIS IM	1	0.095
HARRIS ND	1	0.095
HARRISON EI	1	0.095
HART CL	1	0.095
HARTE J	1	0.095
HARTEMANN A	1	0.095
HARTIGAN P	1	0.095
HARTIKAINEN AL	1	0.095
HARTMAN E	1	0.095
HARTMANN MF	1	0.095
HARTZLER ML	1	0.095
HARVEY DM	1	0.095
HARVILLE E	1	0.095
HASAN A	1	0.095
HASHIMOTO S	1	0.095
HASKARD-ZOLNIEREK KB	1	0.095
HASSLER-HURST J	1	0.095
HATFIELD L	1	0.095
HAVILAND MG	1	0.095
HAWKINS J	1	0.095
HAY WW	1	0.095
HAYDON A	1	0.095
HAYES DK	1	0.095
HAYES M	1	0.095
HAYWARD C	1	0.095
HE XL	1	0.095
HEARNSHAW H	1	0.095
HEBER E	1	0.095
HECHT FM	1	0.095
HEIKKINEN J	1	0.095
HEINRICH U	1	0.095
HEINZE MG	1	0.095
HEISTARO S	1	0.095
HEITKEMPER EM	1	0.095
HELLER SR	1	0.095
HENDRICKS M	1	0.095
HENRIKSEN JE	1	0.095
HENRY RMA	1	0.095
HENRY SL	1	0.095
HEO J	1	0.095
HEPONIEMI T	1	0.095
HEPWORTH J	1	0.095
HERBERT LJ	1	0.095
HERMAN BK	1	0.095
HERMAYER KL	1	0.095
HERNANDEZ A	1	0.095
HERNANDEZ-AGUADO I	1	0.095
HERNANDEZ-BARRERA V	1	0.095
HERNANDEZ-DIAZ Y	1	0.095
HERNANDEZ-MIJARES A	1	0.095
HERNANDEZ-TEJADA MA	1	0.095
HERNAR I	1	0.095
HERR R	1	0.095
HERRERA JLS	1	0.095
HERRERO R	1	0.095
HERU AM	1	0.095
HESS R	1	0.095
HEYMAN M	1	0.095
HICKIE IB	1	0.095
HIDALGO JLT	1	0.095
HIGASHIGUCHI M	1	0.095
HIGGINS M	1	0.095
HILL WD	1	0.095
HILLIER TA	1	0.095
HIMES CL	1	0.095
HIRAO T	1	0.095
HIRE D	1	0.095
HIROSE M	1	0.095
HIRSCH IB	1	0.095
HISLOP AL	1	0.095
HJELM K	1	0.095
HJELMBORG J	1	0.095
HOCHBERG G	1	0.095
HOCKING LJ	1	0.095
HOCKING SL	1	0.095
HODGE AM	1	0.095
HODGSON DM	1	0.095
HODGSON LAB	1	0.095
HOFFMAN L	1	0.095
HOFMANN M	1	0.095
HOLDITCH-DAVIS D	1	0.095
HOLLAHAN D	1	0.095
HOLLAND-CARTER L	1	0.095
HOLLANDER PL	1	0.095
HOLLE R	1	0.095
HOLMAN J	1	0.095
HOLMES E	1	0.095
HOLMES-WALKER DJ	1	0.095
HOLT R	1	0.095
HOMKO C	1	0.095
HOMMA M	1	0.095
HOMME JH	1	0.095
HOMMEL KA	1	0.095
HONG X	1	0.095
HONKONEN T	1	0.095
HOOD S	1	0.095
HOP L	1	0.095
HOPKINS D	1	0.095
HORGAN O	1	0.095
HORIKAWA C	1	0.095
HOSODA KK	1	0.095
HOSSEINI E	1	0.095
HOUDIJK ECAM	1	0.095
HOUGAARD P	1	0.095
HOURANI E	1	0.095
HOURI A	1	0.095
HOWARD BJ	1	0.095
HOWARD BV	1	0.095
HOWARD E	1	0.095
HOWARD ER	1	0.095
HOWARD G	1	0.095
HOWARD LM	1	0.095
HOWARD V	1	0.095
HOWE CJ	1	0.095
HSIAO HW	1	0.095
HSIEH CH	1	0.095
HSU HY	1	0.095
HSU L	1	0.095
HSU YC	1	0.095
HU J	1	0.095
HU MY	1	0.095
HU WY	1	0.095
HUANG CN	1	0.095
HUANG DJ	1	0.095
HUANG MF	1	0.095
HUANG P	1	0.095
HUANG SY	1	0.095
HUANG WC	1	0.095
HUBER J	1	0.095
HUBER K	1	0.095
[truncated: 2,074 more rows]
