# Supplementary material for: Characterizing Hotspots and Frontier Landscapes of Diabetes-Specific Distress from 2000 to 2018: A Bibliometric Study
Source: Biomed Res Int. 2020 Jan 15;2020:8691451. doi: 10.1155/2020/8691451 (PMC6985931; doi:10.1155/2020/8691451)
Supplement: Supplementary Materials — S1-1: raw citing literature and cited references. S1-2: raw citing literature and cited references (1). S1-3: raw citing literatures and cited references. S2: the number of publications by year. S3: country/region distribution. S4: institutes distribution. S5: authors distribution. S6: journals distribution. [file 8691451.f1.zip › 8691451.f1/S6 Journals distribution.xlsx]

## Sheet: Sheet1
Journals	records	% of 1051
DIABETIC MEDICINE	106	10.086
DIABETES CARE	93	8.849
DIABETES RESEARCH AND CLINICAL PRACTICE	59	5.614
DIABETES EDUCATOR	40	3.806
JOURNAL OF DIABETES AND ITS COMPLICATIONS	31	2.95
JOURNAL OF PSYCHOSOMATIC RESEARCH	30	2.854
PATIENT EDUCATION AND COUNSELING	25	2.379
DIABETES TECHNOLOGY THERAPEUTICS	22	2.093
CURRENT DIABETES REPORTS	20	1.903
BMC PUBLIC HEALTH	19	1.808
ACTA DIABETOLOGICA	16	1.522
HEALTH PSYCHOLOGY	16	1.522
JOURNAL OF DIABETES RESEARCH	13	1.237
PRIMARY CARE DIABETES	13	1.237
DIABETOLOGIA	12	1.142
JOURNAL OF AFFECTIVE DISORDERS	12	1.142
JOURNAL OF CLINICAL NURSING	12	1.142
PEDIATRIC DIABETES	12	1.142
CANADIAN JOURNAL OF DIABETES	11	1.047
QUALITY OF LIFE RESEARCH	11	1.047
BMC ENDOCRINE DISORDERS	10	0.951
DIABETES METABOLISM RESEARCH AND REVIEWS	8	0.761
ETHNICITY DISEASE	8	0.761
INTERNATIONAL JOURNAL OF NURSING STUDIES	8	0.761
JOURNAL OF ADVANCED NURSING	8	0.761
JOURNAL OF DIABETES INVESTIGATION	8	0.761
BMC PSYCHIATRY	7	0.666
FAMILIES SYSTEMS HEALTH	7	0.666
PREVENTING CHRONIC DISEASE	7	0.666
AGING MENTAL HEALTH	6	0.571
DIABETES METABOLISM	6	0.571
DIABETES THERAPY	6	0.571
DIABETOLOGY METABOLIC SYNDROME	6	0.571
GENERAL HOSPITAL PSYCHIATRY	6	0.571
HEART LUNG	6	0.571
INTERNATIONAL JOURNAL OF ENVIRONMENTAL RESEARCH AND PUBLIC HEALTH	6	0.571
PSYCHOLOGY HEALTH MEDICINE	6	0.571
EXPERIMENTAL AND CLINICAL ENDOCRINOLOGY DIABETES	5	0.476
INTERNATIONAL JOURNAL OF PSYCHIATRY IN MEDICINE	5	0.476
JOURNAL OF DIABETES	5	0.476
JOURNAL OF ENDOCRINOLOGICAL INVESTIGATION	5	0.476
JOURNAL OF EPIDEMIOLOGY AND COMMUNITY HEALTH	5	0.476
JOURNAL OF PEDIATRIC ENDOCRINOLOGY METABOLISM	5	0.476
PSYCHONEUROENDOCRINOLOGY	5	0.476
PSYCHOSOMATIC MEDICINE	5	0.476
SOCIAL PSYCHIATRY AND PSYCHIATRIC EPIDEMIOLOGY	5	0.476
SOCIAL SCIENCE MEDICINE	5	0.476
AMERICAN JOURNAL OF PHYSIOLOGY ENDOCRINOLOGY AND METABOLISM	4	0.381
BEHAVIORAL MEDICINE	4	0.381
CLINICAL ENDOCRINOLOGY	4	0.381
DIABETES METABOLIC SYNDROME AND OBESITY TARGETS AND THERAPY	4	0.381
JOURNAL OF ADOLESCENT HEALTH	4	0.381
JOURNAL OF CLINICAL ENDOCRINOLOGY METABOLISM	4	0.381
JOURNAL OF DEVELOPMENTAL AND BEHAVIORAL PEDIATRICS	4	0.381
JOURNAL OF WOMENS HEALTH	4	0.381
NURSING RESEARCH	4	0.381
PSYCHIATRIA DANUBINA	4	0.381
PSYCHIATRY RESEARCH	4	0.381
PSYCHOLOGICAL MEDICINE	4	0.381
PSYCHOSOMATICS	4	0.381
AMERICAN JOURNAL OF GERIATRIC PSYCHIATRY	3	0.285
AMERICAN JOURNAL OF PREVENTIVE MEDICINE	3	0.285
APPLIED NURSING RESEARCH	3	0.285
BMJ OPEN DIABETES RESEARCH CARE	3	0.285
BRAIN BEHAVIOR AND IMMUNITY	3	0.285
CHILD CARE HEALTH AND DEVELOPMENT	3	0.285
CURRENT OPINION IN PSYCHIATRY	3	0.285
EUROPEAN JOURNAL OF PUBLIC HEALTH	3	0.285
HOLISTIC NURSING PRACTICE	3	0.285
INTERNATIONAL JOURNAL OF DIABETES IN DEVELOPING COUNTRIES	3	0.285
INTERNATIONAL JOURNAL OF EATING DISORDERS	3	0.285
INTERNATIONAL JOURNAL OF PUBLIC HEALTH	3	0.285
JOURNAL OF NURSING RESEARCH	3	0.285
JOURNAL OF PEDIATRIC NURSING NURSING CARE OF CHILDREN FAMILIES	3	0.285
JOURNAL OF PSYCHIATRIC RESEARCH	3	0.285
MCN THE AMERICAN JOURNAL OF MATERNAL CHILD NURSING	3	0.285
MEDICAL CARE	3	0.285
NEUROPSYCHIATRIC DISEASE AND TREATMENT	3	0.285
NURSING HEALTH SCIENCES	3	0.285
PREVENTIVE MEDICINE	3	0.285
RURAL AND REMOTE HEALTH	3	0.285
STRESS AND HEALTH	3	0.285
WORLDVIEWS ON EVIDENCE BASED NURSING	3	0.285
AMERICAN JOURNAL OF EPIDEMIOLOGY	2	0.19
AMERICAN JOURNAL OF TROPICAL MEDICINE AND HYGIENE	2	0.19
ANNALS OF GENERAL PSYCHIATRY	2	0.19
AUSTRALIAN JOURNAL OF ADVANCED NURSING	2	0.19
AUSTRALIAN JOURNAL OF PRIMARY HEALTH	2	0.19
BMC WOMENS HEALTH	2	0.19
CANCER EPIDEMIOLOGY	2	0.19
COMPREHENSIVE PSYCHIATRY	2	0.19
CURRENT OPINION IN CLINICAL NUTRITION AND METABOLIC CARE	2	0.19
CURRENT PSYCHIATRY REPORTS	2	0.19
DEPRESSION AND ANXIETY	2	0.19
DIABETES NUTRITION METABOLISM	2	0.19
DISASTER MEDICINE AND PUBLIC HEALTH PREPAREDNESS	2	0.19
ENDOCRINE	2	0.19
ENDOCRINE PRACTICE	2	0.19
ENDOCRINOLOGY AND METABOLISM CLINICS OF NORTH AMERICA	2	0.19
EPIDEMIOLOGY AND INFECTION	2	0.19
EUROPEAN JOURNAL OF CARDIOVASCULAR NURSING	2	0.19
EUROPEAN JOURNAL OF EPIDEMIOLOGY	2	0.19
FRONTIERS IN PSYCHIATRY	2	0.19
HEALTH EXPECTATIONS	2	0.19
IRANIAN JOURNAL OF PUBLIC HEALTH	2	0.19
JOURNAL OF CHILD HEALTH CARE	2	0.19
JOURNAL OF CLINICAL PSYCHIATRY	2	0.19
JOURNAL OF FAMILY NURSING	2	0.19
JOURNAL OF OCCUPATIONAL AND ENVIRONMENTAL MEDICINE	2	0.19
JOURNAL OF PSYCHOSOCIAL NURSING AND MENTAL HEALTH SERVICES	2	0.19
JOURNAL OF URBAN HEALTH BULLETIN OF THE NEW YORK ACADEMY OF MEDICINE	2	0.19
LGBT HEALTH	2	0.19
METABOLISM CLINICAL AND EXPERIMENTAL	2	0.19
NURSING CLINICS OF NORTH AMERICA	2	0.19
OBESITY RESEARCH CLINICAL PRACTICE	2	0.19
PSYCHO ONCOLOGY	2	0.19
PUBLIC HEALTH NURSING	2	0.19
PUBLIC HEALTH NUTRITION	2	0.19
RESEARCH IN NURSING HEALTH	2	0.19
TRANSLATIONAL BEHAVIORAL MEDICINE	2	0.19
ACTA ENDOCRINOLOGICA BUCHAREST	1	0.095
ACTA PAULISTA DE ENFERMAGEM	1	0.095
ADDICTION	1	0.095
ADVANCES IN PSYCHOSOMATIC MEDICINE	1	0.095
AIDS PATIENT CARE AND STDS	1	0.095
AMERICAN JOURNAL OF CRITICAL CARE	1	0.095
AMERICAN JOURNAL OF INFECTION CONTROL	1	0.095
AMERICAN JOURNAL OF MEDICAL GENETICS PART B NEUROPSYCHIATRIC GENETICS	1	0.095
AMERICAN JOURNAL OF PUBLIC HEALTH	1	0.095
ANNALS OF EPIDEMIOLOGY	1	0.095
ANNALS OF THE NEW YORK ACADEMY OF SCIENCES	1	0.095
ANNUAL REVIEW OF PSYCHOLOGY	1	0.095
ANTIOXIDANTS REDOX SIGNALING	1	0.095
APPLIED NEUROPSYCHOLOGY	1	0.095
ARCHIVES OF ENDOCRINOLOGY METABOLISM	1	0.095
ARCHIVES OF WOMENS MENTAL HEALTH	1	0.095
ASIA PACIFIC JOURNAL OF PUBLIC HEALTH	1	0.095
ASIAN JOURNAL OF PSYCHIATRY	1	0.095
AUSTRALASIAN PSYCHIATRY	1	0.095
AUSTRALIAN AND NEW ZEALAND JOURNAL OF PSYCHIATRY	1	0.095
AUSTRALIAN AND NEW ZEALAND JOURNAL OF PUBLIC HEALTH	1	0.095
AUSTRALIAN JOURNAL OF RURAL HEALTH	1	0.095
BEST PRACTICE RESEARCH CLINICAL ENDOCRINOLOGY METABOLISM	1	0.095
BIOLOGICAL RESEARCH FOR NURSING	1	0.095
BIOLOGICAL TRACE ELEMENT RESEARCH	1	0.095
CADERNOS DE SAUDE PUBLICA	1	0.095
CANADIAN JOURNAL OF PSYCHIATRY REVUE CANADIENNE DE PSYCHIATRIE	1	0.095
CLINICAL JOURNAL OF ONCOLOGY NURSING	1	0.095
COMMUNITY DENTISTRY AND ORAL EPIDEMIOLOGY	1	0.095
CURRENT OBESITY REPORTS	1	0.095
CURRENT OPINION IN ENDOCRINOLOGY DIABETES AND OBESITY	1	0.095
DIABETES	1	0.095
DIABETES VASCULAR DISEASE RESEARCH	1	0.095
DISABILITY AND HEALTH JOURNAL	1	0.095
DRUG SAFETY	1	0.095
EATING AND WEIGHT DISORDERS STUDIES ON ANOREXIA BULIMIA AND OBESITY	1	0.095
EATING DISORDERS	1	0.095
ENDOCRINE CONNECTIONS	1	0.095
ENDOCRINE METABOLIC IMMUNE DISORDERS DRUG TARGETS	1	0.095
ENDOCRINE RELATED CANCER	1	0.095
ENDOCRINE REVIEWS	1	0.095
ENDOCRINOLOGIST	1	0.095
ENDOCRINOLOGY	1	0.095
ENDOKRYNOLOGIA POLSKA	1	0.095
ENVIRONMENTAL HEALTH AND PREVENTIVE MEDICINE	1	0.095
EPIDEMIOLOGY	1	0.095
EPILEPSY BEHAVIOR	1	0.095
ETHNICITY HEALTH	1	0.095
EUROPEAN JOURNAL OF ENDOCRINOLOGY	1	0.095
EUROPEAN PSYCHIATRY	1	0.095
EXPERIMENTAL DIABETES RESEARCH	1	0.095
FRONTIERS IN ENDOCRINOLOGY	1	0.095
FRONTIERS IN PUBLIC HEALTH	1	0.095
HEALTH PLACE	1	0.095
INTERNATIONAL JOURNAL OF ENDOCRINOLOGY	1	0.095
INTERNATIONAL JOURNAL OF EPIDEMIOLOGY	1	0.095
INTERNATIONAL JOURNAL OF GERIATRIC PSYCHIATRY	1	0.095
INTERNATIONAL JOURNAL OF NURSING PRACTICE	1	0.095
INTERNATIONAL JOURNAL OF OBESITY	1	0.095
INTERNATIONAL PSYCHOGERIATRICS	1	0.095
ISSUES IN MENTAL HEALTH NURSING	1	0.095
JANAC JOURNAL OF THE ASSOCIATION OF NURSES IN AIDS CARE	1	0.095
JNP JOURNAL FOR NURSE PRACTITIONERS	1	0.095
JOGNN JOURNAL OF OBSTETRIC GYNECOLOGIC AND NEONATAL NURSING	1	0.095
JOURNAL OF AGROMEDICINE	1	0.095
JOURNAL OF CANCER SURVIVORSHIP	1	0.095
JOURNAL OF CHILD PSYCHOLOGY AND PSYCHIATRY	1	0.095
JOURNAL OF CLINICAL AND EXPERIMENTAL NEUROPSYCHOLOGY	1	0.095
JOURNAL OF CLINICAL EPIDEMIOLOGY	1	0.095
JOURNAL OF CLINICAL PSYCHOPHARMACOLOGY	1	0.095
JOURNAL OF CLINICAL RESEARCH IN PEDIATRIC ENDOCRINOLOGY	1	0.095
JOURNAL OF COMMUNITY HEALTH NURSING	1	0.095
JOURNAL OF EPIDEMIOLOGY	1	0.095
JOURNAL OF GENETIC COUNSELING	1	0.095
JOURNAL OF NERVOUS AND MENTAL DISEASE	1	0.095
JOURNAL OF NURSING SCHOLARSHIP	1	0.095
JOURNAL OF OCCUPATIONAL MEDICINE AND TOXICOLOGY	1	0.095
JOURNAL OF PEDIATRIC HEALTH CARE	1	0.095
JOURNAL OF PSYCHIATRIC AND MENTAL HEALTH NURSING	1	0.095
JOURNAL OF PSYCHIATRIC PRACTICE	1	0.095
JOURNAL OF PSYCHIATRY NEUROSCIENCE	1	0.095
JOURNAL OF PSYCHOPHARMACOLOGY	1	0.095
JOURNAL OF PUBLIC HEALTH MEDICINE	1	0.095
JOURNAL OF RURAL HEALTH	1	0.095
JOURNAL OF STEROID BIOCHEMISTRY AND MOLECULAR BIOLOGY	1	0.095
JOURNAL OF STUDIES ON ALCOHOL AND DRUGS	1	0.095
JOURNAL OF THE AMERICAN ASSOCIATION OF NURSE PRACTITIONERS	1	0.095
JOURNAL OF THE INTERNATIONAL NEUROPSYCHOLOGICAL SOCIETY	1	0.095
JOURNAL OF TRANSCULTURAL NURSING	1	0.095
LANCET DIABETES ENDOCRINOLOGY	1	0.095
LANCET PUBLIC HEALTH	1	0.095
MEDICC REVIEW	1	0.095
MIDWIFERY	1	0.095
MMWR SURVEILLANCE SUMMARIES	1	0.095
MOLECULAR PSYCHIATRY	1	0.095
NATURE REVIEWS ENDOCRINOLOGY	1	0.095
NEUROENDOCRINOLOGY LETTERS	1	0.095
NEUROEPIDEMIOLOGY	1	0.095
NEUROIMMUNOMODULATION	1	0.095
NUTRITION DIABETES	1	0.095
NUTRITION METABOLISM AND CARDIOVASCULAR DISEASES	1	0.095
OBESITY	1	0.095
OBESITY AND METABOLISM MILAN	1	0.095
OBESITY RESEARCH	1	0.095
ONCOLOGY NURSING FORUM	1	0.095
PAEDIATRIC AND PERINATAL EPIDEMIOLOGY	1	0.095
PALLIATIVE MEDICINE	1	0.095
PERSPECTIVES IN PSYCHIATRIC CARE	1	0.095
PROSTAGLANDINS LEUKOTRIENES AND ESSENTIAL FATTY ACIDS	1	0.095
PSYCHIATRY AND CLINICAL NEUROSCIENCES	1	0.095
REVISTA LATINO AMERICANA DE ENFERMAGEM	1	0.095
SCANDINAVIAN JOURNAL OF PUBLIC HEALTH	1	0.095
SEXUAL DYSFUNCTION THE BRAIN BODY CONNECTION	1	0.095
STRESS OBESITY AND METABOLIC SYNDROME	1	0.095
STRESS THE INTERNATIONAL JOURNAL ON THE BIOLOGY OF STRESS	1	0.095
TRAFFIC INJURY PREVENTION	1	0.095
